# Supplementary material for: Time-resolved luminescence detection of peroxynitrite using a reactivity-based lanthanide probe
Source: Chem Sci. 2020 Feb 18;11(12):3164–70. doi: 10.1039/c9sc06053g (PMC8157329; doi:10.1039/c9sc06053g)
Supplement: SC-011-C9SC06053G-s002 [file SC-011-C9SC06053G-s002.cif]

# Electronic Supplementary Material (ESI) for Chemical Science.
# This journal is © The Royal Society of Chemistry 2020

####################################################################### 
# 
# This file contains crystal structure data downloaded from the 
# Cambridge Structural Database (CSD) hosted by the Cambridge 
# Crystallographic Data Centre (CCDC).
# 
# Full information about CCDC data access policies and citation 
# guidelines are available at http://www.ccdc.cam.ac.uk/access/V1 
# 
# Audit and citation data items may have been added by the CCDC. 
# Please retain this information to preserve the provenance of 
# this file and to allow appropriate attribution of the data. 
# 
#######################################################################

data_Eu1
_database_code_depnum_ccdc_archive 'CCDC 1965719'
loop_
_audit_author_name
_audit_author_address
'Mark Elsegood'
;Loughborough University
United Kingdom
;
_audit_update_record             
;
2019-11-14 deposited with the CCDC.	2020-02-17 downloaded from the CCDC.
;

_audit_creation_method           SHELXL-2018/3
_shelx_SHELXL_version_number     2018/3
_chemical_name_systematic        ?
_chemical_name_common            ?
_chemical_melting_point          ?
_chemical_formula_moiety         'C31 H37 B Eu N5 O9, 8(H2 O)'
_chemical_formula_sum            'C31 H53 B Eu N5 O17'
_chemical_formula_weight         930.55

loop_
_atom_type_symbol
_atom_type_description
_atom_type_scat_dispersion_real
_atom_type_scat_dispersion_imag
_atom_type_scat_source
C C 0.0034 0.0017 'International Tables Vol C Tables 4.2.6.8 and 6.1.1.4'
H H 0.0000 0.0000 'International Tables Vol C Tables 4.2.6.8 and 6.1.1.4'
B B 0.0017 0.0007 'International Tables Vol C Tables 4.2.6.8 and 6.1.1.4'
N N 0.0065 0.0035 'International Tables Vol C Tables 4.2.6.8 and 6.1.1.4'
O O 0.0115 0.0064 'International Tables Vol C Tables 4.2.6.8 and 6.1.1.4'
Eu Eu -0.0914 3.8479 'International Tables Vol C Tables 4.2.6.8 and 6.1.1.4'

_space_group_crystal_system      monoclinic
_space_group_IT_number           14
_space_group_name_H-M_alt        'P 21/n'
_space_group_name_Hall           '-P 2yn'

_shelx_space_group_comment       
; 
The symmetry employed for this shelxl refinement is uniquely defined 
by the following loop, which should always be used as a source of 
symmetry information in preference to the above space-group names. 
They are only intended as comments. 
;

loop_
_space_group_symop_operation_xyz
'x, y, z'
'-x+1/2, y+1/2, -z+1/2'
'-x, -y, -z'
'x-1/2, -y-1/2, z-1/2'

_cell_length_a                   13.2696(5)
_cell_length_b                   15.8873(6)
_cell_length_c                   18.2435(7)
_cell_angle_alpha                90
_cell_angle_beta                 93.300(2)
_cell_angle_gamma                90
_cell_volume                     3839.7(3)
_cell_formula_units_Z            4
_cell_measurement_temperature    100(2)
_cell_measurement_reflns_used    9168
_cell_measurement_theta_min      3.07
_cell_measurement_theta_max      35.97

_exptl_crystal_description       tablet
_exptl_crystal_colour            colourless
_exptl_crystal_density_meas      ?
_exptl_crystal_density_method    'not measured'
_exptl_crystal_density_diffrn    1.610
_exptl_crystal_F_000             1912
_exptl_transmission_factor_min   ?
_exptl_transmission_factor_max   ?
_exptl_crystal_size_max          0.200
_exptl_crystal_size_mid          0.190
_exptl_crystal_size_min          0.090
_exptl_absorpt_coefficient_mu    1.815
_shelx_estimated_absorpt_T_min   0.713
_shelx_estimated_absorpt_T_max   0.854
_exptl_absorpt_correction_type   multi-scan
_exptl_absorpt_correction_T_min  0.713
_exptl_absorpt_correction_T_max  0.854
_exptl_absorpt_process_details   'SADABS v2016/2, Sheldrick, G.M., (2012)'
_exptl_absorpt_special_details   ?
_diffrn_ambient_temperature      100(2)
_diffrn_radiation_wavelength     0.7288
_diffrn_radiation_type           synchrotron
_diffrn_source                   'Advanced Light Source station 11.3.1'
_diffrn_measurement_device_type  'Bruker D8 with PHOTON 100 detector'
_diffrn_measurement_method       '\w/\q shutterless scans'
_diffrn_radiation_monochromator  'silicon 111'
_diffrn_detector_area_resol_mean 10.42
_diffrn_reflns_number            159626
_diffrn_reflns_av_unetI/netI     0.0337
_diffrn_reflns_av_R_equivalents  0.0633
_diffrn_reflns_limit_h_min       -21
_diffrn_reflns_limit_h_max       21
_diffrn_reflns_limit_k_min       -25
_diffrn_reflns_limit_k_max       25
_diffrn_reflns_limit_l_min       -29
_diffrn_reflns_limit_l_max       29
_diffrn_reflns_theta_min         1.744
_diffrn_reflns_theta_max         36.004
_diffrn_reflns_theta_full        25.930
_diffrn_measured_fraction_theta_max 0.999
_diffrn_measured_fraction_theta_full 0.999
_diffrn_reflns_Laue_measured_fraction_max 0.999
_diffrn_reflns_Laue_measured_fraction_full 0.999
_diffrn_reflns_point_group_measured_fraction_max 0.999
_diffrn_reflns_point_group_measured_fraction_full 0.999
_reflns_number_total             16877
_reflns_number_gt                15100
_reflns_threshold_expression     'I > 2\s(I)'
_reflns_Friedel_coverage         0.000
_reflns_Friedel_fraction_max     .
_reflns_Friedel_fraction_full    .

_reflns_special_details          
; 
 Reflections were merged by SHELXL according to the crystal 
 class for the calculation of statistics and refinement. 
  
 Structure factors included contributions from the .fab file. 
  
 _reflns_Friedel_fraction is defined as the number of unique 
 Friedel pairs measured divided by the number that would be 
 possible theoretically, ignoring centric projections and 
 systematic absences. 
;

_computing_data_collection       'Bruker APEX 2'
_computing_cell_refinement       'Bruker SAINT v8.38a'
_computing_data_reduction        'Bruker SAINT v8.38a'
_computing_structure_solution    'SHELXT 2014/5 (Sheldrick, 2014)'
_computing_structure_refinement  'SHELXL-2018/3 (Sheldrick, 2018)'
_computing_molecular_graphics    'Bruker SHELXTL'
_computing_publication_material  'Bruker SHELXTL'
_refine_special_details          SQUEEZE
_refine_ls_structure_factor_coef Fsqd
_refine_ls_matrix_type           full
_refine_ls_weighting_scheme      calc
_refine_ls_weighting_details     
'w=1/[\s^2^(Fo^2^)+(0.0296P)^2^+2.9825P] where P=(Fo^2^+2Fc^2^)/3'
_atom_sites_solution_primary     iterative
_atom_sites_solution_secondary   difmap
_atom_sites_solution_hydrogens   mixed
_refine_ls_hydrogen_treatment    mixed
_refine_ls_extinction_method     'SHELXL-2018/3 (Sheldrick 2018)'
_refine_ls_extinction_coef       0.00220(13)
_refine_ls_extinction_expression Fc^*^=kFc[1+0.001xFc^2^\l^3^/sin(2\q)]^-1/4^
_refine_ls_number_reflns         16877
_refine_ls_number_parameters     540
_refine_ls_number_restraints     96
_refine_ls_R_factor_all          0.0314
_refine_ls_R_factor_gt           0.0267
_refine_ls_wR_factor_ref         0.0694
_refine_ls_wR_factor_gt          0.0661
_refine_ls_goodness_of_fit_ref   1.029
_refine_ls_restrained_S_all      1.028
_refine_ls_shift/su_max          0.002
_refine_ls_shift/su_mean         0.000

loop_
_atom_site_label
_atom_site_type_symbol
_atom_site_fract_x
_atom_site_fract_y
_atom_site_fract_z
_atom_site_U_iso_or_equiv
_atom_site_adp_type
_atom_site_occupancy
_atom_site_site_symmetry_order
_atom_site_calc_flag
_atom_site_refinement_flags_posn
_atom_site_refinement_flags_adp
_atom_site_refinement_flags_occupancy
_atom_site_disorder_assembly
_atom_site_disorder_group
Eu1 Eu 0.18574(2) 0.44845(2) 0.31416(2) 0.00983(2) Uani 1 1 d . . . . .
N1 N 0.00531(9) 0.48358(8) 0.24942(6) 0.0143(2) Uani 1 1 d . . . . .
C1 C -0.07868(11) 0.46342(10) 0.29731(8) 0.0153(2) Uani 1 1 d . . . . .
H1A H -0.143479 0.464797 0.267596 0.018 Uiso 1 1 calc R U . . .
H1B H -0.081544 0.506854 0.336049 0.018 Uiso 1 1 calc R U . . .
C2 C -0.06553(11) 0.37772(10) 0.33285(8) 0.0159(2) Uani 1 1 d . . . . .
H2A H -0.120597 0.368143 0.366268 0.019 Uiso 1 1 calc R U . . .
H2B H -0.070294 0.333693 0.294399 0.019 Uiso 1 1 calc R U . . .
N2 N 0.03299(9) 0.37061(7) 0.37481(6) 0.01222(19) Uani 1 1 d . . . . .
C3 C 0.05786(11) 0.28061(9) 0.38858(8) 0.0148(2) Uani 1 1 d . . . . .
H3A H -0.004258 0.249890 0.399906 0.018 Uiso 1 1 calc R U . . .
H3B H 0.106211 0.276211 0.431809 0.018 Uiso 1 1 calc R U . . .
C4 C 0.10326(11) 0.24025(9) 0.32308(8) 0.0149(2) Uani 1 1 d . . . . .
H4A H 0.118683 0.180528 0.334431 0.018 Uiso 1 1 calc R U . . .
H4B H 0.053269 0.241708 0.280674 0.018 Uiso 1 1 calc R U . . .
N3 N 0.19696(9) 0.28339(8) 0.30289(6) 0.01282(19) Uani 1 1 d . . . . .
C5 C 0.22125(11) 0.25590(9) 0.22783(7) 0.0148(2) Uani 1 1 d . . . . .
H5A H 0.209572 0.194558 0.222948 0.018 Uiso 1 1 calc R U . . .
H5B H 0.293518 0.266781 0.220806 0.018 Uiso 1 1 calc R U . . .
C6 C 0.15768(12) 0.30148(9) 0.16907(8) 0.0162(2) Uani 1 1 d . . . . .
H6A H 0.178298 0.283774 0.120101 0.019 Uiso 1 1 calc R U . . .
H6B H 0.085888 0.286032 0.172839 0.019 Uiso 1 1 calc R U . . .
N4 N 0.16902(10) 0.39401(8) 0.17650(7) 0.0160(2) Uani 1 1 d . . . . .
C7 C 0.08335(14) 0.43673(10) 0.13538(8) 0.0215(3) Uani 1 1 d . . . . .
H7A H 0.068574 0.407336 0.088132 0.026 Uiso 1 1 calc R U . . .
H7B H 0.102755 0.495361 0.124406 0.026 Uiso 1 1 calc R U . . .
C8 C -0.01060(13) 0.43737(10) 0.17881(8) 0.0193(3) Uani 1 1 d . . . . .
H8A H -0.066499 0.464106 0.148989 0.023 Uiso 1 1 calc R U . . .
H8B H -0.030546 0.378670 0.188988 0.023 Uiso 1 1 calc R U . . .
C9 C 0.00071(12) 0.57538(10) 0.23436(8) 0.0169(2) Uani 1 1 d . . . . .
H9A H -0.069450 0.591248 0.218845 0.020 Uiso 1 1 calc R U . . .
H9B H 0.044119 0.588792 0.193577 0.020 Uiso 1 1 calc R U . . .
N5 N 0.11551(9) 0.59798(7) 0.33996(6) 0.01254(19) Uani 1 1 d . . . . .
C10 C 0.03491(11) 0.62569(9) 0.30089(8) 0.0148(2) Uani 1 1 d . . . . .
C11 C -0.01626(12) 0.70049(10) 0.31816(9) 0.0199(3) Uani 1 1 d . . . . .
H11 H -0.072736 0.718897 0.287994 0.024 Uiso 1 1 calc R U . . .
C12 C 0.01597(13) 0.74620(10) 0.37851(9) 0.0202(3) Uani 1 1 d . . . . .
H12 H -0.020263 0.794737 0.392238 0.024 Uiso 1 1 calc R U . . .
C13 C 0.10360(12) 0.72069(9) 0.42031(8) 0.0157(2) Uani 1 1 d . . . . .
C14 C 0.14350(13) 0.76577(9) 0.48236(8) 0.0188(3) Uani 1 1 d . . . . .
H14 H 0.110279 0.814785 0.498496 0.023 Uiso 1 1 calc R U . . .
C15 C 0.23030(13) 0.73821(9) 0.51893(8) 0.0188(3) Uani 1 1 d . . . . .
H15 H 0.255042 0.766865 0.561991 0.023 Uiso 1 1 calc R U . . .
C16 C 0.28385(12) 0.66783(9) 0.49379(8) 0.0165(2) Uani 1 1 d . . . . .
H16 H 0.345118 0.650871 0.519024 0.020 Uiso 1 1 calc R U . . .
C17 C 0.24734(11) 0.62382(8) 0.43279(7) 0.0130(2) Uani 1 1 d . . . . .
C18 C 0.15325(10) 0.64684(8) 0.39719(7) 0.0125(2) Uani 1 1 d . . . . .
O1 O 0.29577(8) 0.55927(6) 0.39975(6) 0.01358(18) Uani 1 1 d . . . . .
C19 C 0.39585(11) 0.53670(9) 0.43064(8) 0.0148(2) Uani 1 1 d . . . . .
H19A H 0.411904 0.478293 0.416419 0.018 Uiso 1 1 calc R U . . .
H19B H 0.396731 0.539294 0.484887 0.018 Uiso 1 1 calc R U . . .
C20 C 0.47436(10) 0.59580(9) 0.40345(8) 0.0135(2) Uani 1 1 d . . . . .
C21 C 0.49094(11) 0.59670(10) 0.32845(8) 0.0167(2) Uani 1 1 d . . . . .
H21 H 0.451066 0.562334 0.295511 0.020 Uiso 1 1 calc R U . . .
C22 C 0.56599(11) 0.64803(10) 0.30201(8) 0.0179(3) Uani 1 1 d . . . . .
H22 H 0.577124 0.647432 0.251034 0.021 Uiso 1 1 calc R U . . .
C23 C 0.62546(11) 0.70051(10) 0.34874(9) 0.0175(3) Uani 1 1 d . . . . .
C24 C 0.60755(12) 0.69883(10) 0.42365(9) 0.0178(3) Uani 1 1 d . . . . .
H24 H 0.646695 0.733677 0.456645 0.021 Uiso 1 1 calc R U . . .
C25 C 0.53326(11) 0.64693(9) 0.45086(8) 0.0164(2) Uani 1 1 d . . . . .
H25 H 0.522874 0.646530 0.501946 0.020 Uiso 1 1 calc R U . . .
B1 B 0.70877(14) 0.75894(12) 0.31732(11) 0.0220(3) Uani 1 1 d . . . . .
O2 O 0.73645(9) 0.74287(9) 0.24772(7) 0.0262(3) Uani 1 1 d D . . . .
H2 H 0.7769(17) 0.7764(14) 0.2307(14) 0.039 Uiso 1 1 d D U . . .
O3 O 0.75143(12) 0.82432(9) 0.35454(10) 0.0361(3) Uani 1 1 d D . . . .
H3 H 0.730(2) 0.8423(19) 0.3930(11) 0.054 Uiso 1 1 d D U . . .
C26 C 0.02875(10) 0.41369(9) 0.44602(7) 0.0135(2) Uani 1 1 d . . . . .
H26A H -0.014445 0.381161 0.478252 0.016 Uiso 1 1 calc R U . . .
H26B H -0.001677 0.470149 0.438459 0.016 Uiso 1 1 calc R U . . .
C27 C 0.13425(11) 0.42260(9) 0.48296(7) 0.0129(2) Uani 1 1 d . . . . .
O4 O 0.20747(8) 0.41701(7) 0.44080(6) 0.01418(18) Uani 1 1 d . . . . .
O5 O 0.14136(9) 0.43650(8) 0.55005(6) 0.0190(2) Uani 1 1 d . . . . .
C28 C 0.28353(11) 0.26048(9) 0.35337(8) 0.0143(2) Uani 1 1 d . . . . .
H28A H 0.304470 0.201931 0.343595 0.017 Uiso 1 1 calc R U . . .
H28B H 0.263420 0.263602 0.404726 0.017 Uiso 1 1 calc R U . . .
C29 C 0.37168(11) 0.32003(9) 0.34311(7) 0.0132(2) Uani 1 1 d . . . . .
O6 O 0.35056(8) 0.39161(6) 0.31476(6) 0.01443(18) Uani 1 1 d . . . . .
O7 O 0.45825(8) 0.29622(7) 0.36377(6) 0.0191(2) Uani 1 1 d . . . . .
C30 C 0.26423(14) 0.42094(10) 0.14483(9) 0.0212(3) Uani 1 1 d D U . . .
H30A H 0.251399 0.429859 0.091397 0.025 Uiso 0.552(4) 1 calc R U P A 1
H30B H 0.314518 0.375159 0.151576 0.025 Uiso 0.552(4) 1 calc R U P A 1
H30C H 0.260990 0.410792 0.091202 0.025 Uiso 0.448(4) 1 calc R U P A 2
H30D H 0.322168 0.389228 0.167546 0.025 Uiso 0.448(4) 1 calc R U P A 2
C31 C 0.3098(3) 0.50345(19) 0.17989(18) 0.0152(5) Uani 0.552(4) 1 d D U P A 1
O8 O 0.25618(10) 0.53696(7) 0.22764(6) 0.0190(2) Uani 1 1 d D U . . .
O9 O 0.38913(18) 0.53287(14) 0.15607(13) 0.0231(6) Uani 0.552(4) 1 d D U P A 1
C31X C 0.2757(3) 0.5138(2) 0.1609(2) 0.0162(7) Uani 0.448(4) 1 d D U P A 2
O9X O 0.3179(2) 0.55857(17) 0.11610(17) 0.0263(8) Uani 0.448(4) 1 d D U P A 2
O10 O 0.69449(13) 0.89458(9) 0.48375(10) 0.0362(3) Uani 1 1 d D . . . .
H10B H 0.7522(12) 0.893(2) 0.5038(15) 0.054 Uiso 1 1 d D U . . .
H10A H 0.6535(16) 0.916(2) 0.5092(14) 0.054 Uiso 1 1 d D U . . .
O11 O 0.47516(13) 0.14363(9) 0.44118(8) 0.0336(3) Uani 1 1 d D . . . .
H11A H 0.4290(17) 0.1389(17) 0.4690(14) 0.050 Uiso 1 1 d D U . . .
H11B H 0.476(2) 0.1901(12) 0.4212(14) 0.050 Uiso 1 1 d D U . . .
O12 O 0.63237(11) 0.35490(11) 0.30445(11) 0.0447(5) Uani 1 1 d D . . . .
H12A H 0.656(2) 0.3936(16) 0.3320(16) 0.067 Uiso 1 1 d D U . . .
H12B H 0.5807(17) 0.3385(19) 0.3254(16) 0.067 Uiso 1 1 d D U . . .
O13 O 0.30617(9) 0.51184(8) 0.61379(7) 0.0228(2) Uani 1 1 d D . . . .
H13B H 0.3406(16) 0.4709(12) 0.6313(13) 0.034 Uiso 1 1 d D U . . .
H13A H 0.2555(13) 0.4885(14) 0.5916(13) 0.034 Uiso 1 1 d D U . . .
O14 O 0.65733(13) 1.06341(9) 0.45719(8) 0.0311(3) Uani 1 1 d D . . . .
H14A H 0.688(2) 1.0779(16) 0.4214(12) 0.047 Uiso 1 1 d D U . . .
H14B H 0.661(2) 1.0117(9) 0.4616(15) 0.047 Uiso 1 1 d D U . . .
O15 O 0.76350(19) 1.09554(16) 0.33834(14) 0.0703(7) Uani 1 1 d D . . . .
H15B H 0.815(2) 1.115(3) 0.366(2) 0.105 Uiso 1 1 d D U . . .
H15A H 0.798(3) 1.055(2) 0.318(2) 0.105 Uiso 1 1 d D U . . .

loop_
_atom_site_aniso_label
_atom_site_aniso_U_11
_atom_site_aniso_U_22
_atom_site_aniso_U_33
_atom_site_aniso_U_23
_atom_site_aniso_U_13
_atom_site_aniso_U_12
Eu1 0.01065(3) 0.00782(3) 0.01121(3) -0.00033(2) 0.00228(2) 0.00037(2)
N1 0.0162(5) 0.0154(5) 0.0114(5) 0.0000(4) 0.0006(4) 0.0022(4)
C1 0.0121(6) 0.0190(6) 0.0148(6) -0.0008(5) 0.0002(4) 0.0007(5)
C2 0.0124(6) 0.0187(6) 0.0164(6) -0.0006(5) -0.0004(4) -0.0029(5)
N2 0.0129(5) 0.0117(5) 0.0121(4) -0.0015(4) 0.0004(4) -0.0011(4)
C3 0.0171(6) 0.0119(5) 0.0156(5) 0.0008(4) 0.0036(5) -0.0024(4)
C4 0.0161(6) 0.0117(5) 0.0174(6) -0.0022(4) 0.0043(5) -0.0034(4)
N3 0.0137(5) 0.0113(5) 0.0136(5) -0.0012(4) 0.0021(4) -0.0011(4)
C5 0.0197(6) 0.0107(5) 0.0142(5) -0.0030(4) 0.0044(5) -0.0004(5)
C6 0.0224(7) 0.0126(6) 0.0137(5) -0.0025(4) 0.0033(5) -0.0004(5)
N4 0.0224(6) 0.0120(5) 0.0141(5) -0.0008(4) 0.0054(4) 0.0004(4)
C7 0.0329(9) 0.0201(7) 0.0117(6) 0.0008(5) 0.0033(5) 0.0077(6)
C8 0.0242(7) 0.0215(7) 0.0116(5) -0.0023(5) -0.0038(5) 0.0047(5)
C9 0.0189(6) 0.0162(6) 0.0154(6) 0.0025(5) -0.0006(5) 0.0047(5)
N5 0.0139(5) 0.0104(5) 0.0136(5) 0.0010(4) 0.0035(4) 0.0010(4)
C10 0.0153(6) 0.0131(6) 0.0163(6) 0.0023(4) 0.0034(5) 0.0027(4)
C11 0.0186(7) 0.0179(6) 0.0231(7) 0.0012(5) 0.0017(5) 0.0079(5)
C12 0.0227(7) 0.0142(6) 0.0244(7) 0.0002(5) 0.0072(6) 0.0064(5)
C13 0.0197(6) 0.0102(5) 0.0179(6) 0.0001(4) 0.0075(5) 0.0017(5)
C14 0.0276(7) 0.0109(6) 0.0191(6) -0.0019(5) 0.0102(5) -0.0002(5)
C15 0.0266(7) 0.0138(6) 0.0167(6) -0.0031(5) 0.0069(5) -0.0037(5)
C16 0.0210(7) 0.0134(6) 0.0151(5) -0.0007(4) 0.0026(5) -0.0033(5)
C17 0.0158(6) 0.0093(5) 0.0144(5) 0.0009(4) 0.0041(4) -0.0012(4)
C18 0.0151(6) 0.0088(5) 0.0139(5) 0.0010(4) 0.0047(4) 0.0004(4)
O1 0.0126(4) 0.0102(4) 0.0179(5) -0.0022(3) 0.0007(3) 0.0008(3)
C19 0.0140(6) 0.0121(5) 0.0180(6) 0.0013(4) -0.0012(5) 0.0003(4)
C20 0.0117(5) 0.0125(5) 0.0161(5) 0.0001(4) -0.0001(4) 0.0010(4)
C21 0.0140(6) 0.0196(6) 0.0160(6) -0.0010(5) -0.0012(5) 0.0027(5)
C22 0.0142(6) 0.0229(7) 0.0166(6) 0.0042(5) 0.0020(5) 0.0048(5)
C23 0.0127(6) 0.0178(6) 0.0221(6) 0.0050(5) 0.0020(5) 0.0023(5)
C24 0.0162(6) 0.0163(6) 0.0208(6) -0.0003(5) 0.0001(5) -0.0018(5)
C25 0.0176(6) 0.0159(6) 0.0156(6) -0.0003(5) 0.0010(5) -0.0013(5)
B1 0.0132(7) 0.0209(8) 0.0324(9) 0.0078(7) 0.0058(6) 0.0051(6)
O2 0.0175(5) 0.0337(7) 0.0278(6) 0.0144(5) 0.0057(4) 0.0015(5)
O3 0.0291(7) 0.0239(7) 0.0569(10) -0.0027(6) 0.0176(7) -0.0063(5)
C26 0.0136(6) 0.0157(6) 0.0113(5) -0.0011(4) 0.0021(4) -0.0002(4)
C27 0.0153(6) 0.0108(5) 0.0126(5) -0.0003(4) 0.0003(4) 0.0000(4)
O4 0.0133(4) 0.0153(4) 0.0140(4) 0.0006(3) 0.0015(3) -0.0014(3)
O5 0.0202(5) 0.0255(6) 0.0113(4) -0.0031(4) -0.0001(4) 0.0021(4)
C28 0.0165(6) 0.0099(5) 0.0167(6) 0.0007(4) 0.0018(5) 0.0005(4)
C29 0.0153(6) 0.0111(5) 0.0135(5) -0.0020(4) 0.0024(4) 0.0011(4)
O6 0.0144(4) 0.0105(4) 0.0187(4) -0.0004(3) 0.0033(4) 0.0006(3)
O7 0.0154(5) 0.0190(5) 0.0228(5) 0.0031(4) -0.0004(4) 0.0026(4)
C30 0.0317(8) 0.0133(6) 0.0201(6) -0.0024(5) 0.0140(6) -0.0028(6)
C31 0.0196(15) 0.0103(11) 0.0162(13) 0.0013(9) 0.0062(11) -0.0001(10)
O8 0.0276(6) 0.0110(4) 0.0193(5) -0.0008(4) 0.0101(4) -0.0021(4)
O9 0.0233(11) 0.0172(10) 0.0302(12) -0.0028(8) 0.0139(9) -0.0059(8)
C31X 0.0171(17) 0.0136(15) 0.0179(16) 0.0014(12) 0.0019(13) 0.0031(13)
O9X 0.0341(17) 0.0201(13) 0.0266(14) -0.0057(10) 0.0182(12) -0.0101(11)
O10 0.0382(8) 0.0224(7) 0.0483(9) 0.0030(6) 0.0052(7) -0.0032(6)
O11 0.0480(9) 0.0248(7) 0.0292(7) 0.0085(5) 0.0122(6) 0.0087(6)
O12 0.0241(7) 0.0433(9) 0.0688(11) -0.0365(8) 0.0210(7) -0.0135(6)
O13 0.0204(5) 0.0179(5) 0.0293(6) -0.0022(4) -0.0063(4) 0.0031(4)
O14 0.0399(8) 0.0303(7) 0.0233(6) 0.0021(5) 0.0034(6) -0.0034(6)
O15 0.0814(16) 0.0643(15) 0.0705(15) 0.0208(12) 0.0512(13) 0.0158(12)

_geom_special_details            
; 
 All esds (except the esd in the dihedral angle between two l.s. planes) 
 are estimated using the full covariance matrix.  The cell esds are taken 
 into account individually in the estimation of esds in distances, angles 
 and torsion angles; correlations between esds in cell parameters are only 
 used when they are defined by crystal symmetry.  An approximate (isotropic) 
 treatment of cell esds is used for estimating esds involving l.s. planes. 
;

loop_
_geom_bond_atom_site_label_1
_geom_bond_atom_site_label_2
_geom_bond_distance
_geom_bond_site_symmetry_2
_geom_bond_publ_flag
Eu1 O8 2.3478(11) . ?
Eu1 O4 2.3650(10) . ?
Eu1 O6 2.3657(10) . ?
Eu1 N5 2.6046(12) . ?
Eu1 N3 2.6354(12) . ?
Eu1 N4 2.6534(12) . ?
Eu1 N1 2.6671(12) . ?
Eu1 N2 2.6684(12) . ?
Eu1 O1 2.7216(10) . ?
N1 C9 1.4846(19) . ?
N1 C8 1.4872(19) . ?
N1 C1 1.4901(19) . ?
C1 C2 1.514(2) . ?
C1 H1A 0.9900 . ?
C1 H1B 0.9900 . ?
C2 N2 1.4807(19) . ?
C2 H2A 0.9900 . ?
C2 H2B 0.9900 . ?
N2 C26 1.4725(18) . ?
N2 C3 1.4855(18) . ?
C3 C4 1.512(2) . ?
C3 H3A 0.9900 . ?
C3 H3B 0.9900 . ?
C4 N3 1.4846(18) . ?
C4 H4A 0.9900 . ?
C4 H4B 0.9900 . ?
N3 C28 1.4760(19) . ?
N3 C5 1.4902(18) . ?
C5 C6 1.510(2) . ?
C5 H5A 0.9900 . ?
C5 H5B 0.9900 . ?
C6 N4 1.4832(19) . ?
C6 H6A 0.9900 . ?
C6 H6B 0.9900 . ?
N4 C30 1.482(2) . ?
N4 C7 1.489(2) . ?
C7 C8 1.515(2) . ?
C7 H7A 0.9900 . ?
C7 H7B 0.9900 . ?
C8 H8A 0.9900 . ?
C8 H8B 0.9900 . ?
C9 C10 1.502(2) . ?
C9 H9A 0.9900 . ?
C9 H9B 0.9900 . ?
N5 C10 1.3258(18) . ?
N5 C18 1.3723(18) . ?
C10 C11 1.413(2) . ?
C11 C12 1.367(2) . ?
C11 H11 0.9500 . ?
C12 C13 1.413(2) . ?
C12 H12 0.9500 . ?
C13 C14 1.416(2) . ?
C13 C18 1.4213(19) . ?
C14 C15 1.369(2) . ?
C14 H14 0.9500 . ?
C15 C16 1.415(2) . ?
C15 H15 0.9500 . ?
C16 C17 1.378(2) . ?
C16 H16 0.9500 . ?
C17 O1 1.3685(17) . ?
C17 C18 1.422(2) . ?
O1 C19 1.4572(18) . ?
C19 C20 1.508(2) . ?
C19 H19A 0.9900 . ?
C19 H19B 0.9900 . ?
C20 C25 1.393(2) . ?
C20 C21 1.398(2) . ?
C21 C22 1.395(2) . ?
C21 H21 0.9500 . ?
C22 C23 1.403(2) . ?
C22 H22 0.9500 . ?
C23 C24 1.401(2) . ?
C23 B1 1.576(2) . ?
C24 C25 1.398(2) . ?
C24 H24 0.9500 . ?
C25 H25 0.9500 . ?
B1 O3 1.348(3) . ?
B1 O2 1.366(2) . ?
O2 H2 0.829(13) . ?
O3 H3 0.822(14) . ?
C26 C27 1.525(2) . ?
C26 H26A 0.9900 . ?
C26 H26B 0.9900 . ?
C27 O5 1.2419(17) . ?
C27 O4 1.2766(17) . ?
C28 C29 1.524(2) . ?
C28 H28A 0.9900 . ?
C28 H28B 0.9900 . ?
C29 O7 1.2469(18) . ?
C29 O6 1.2738(17) . ?
C30 C31X 1.511(4) . ?
C30 C31 1.565(3) . ?
C30 H30A 0.9900 . ?
C30 H30B 0.9900 . ?
C30 H30C 0.9900 . ?
C30 H30D 0.9900 . ?
C31 O9 1.253(4) . ?
C31 O8 1.272(3) . ?
O8 C31X 1.312(4) . ?
C31X O9X 1.240(4) . ?
O10 H10B 0.829(13) . ?
O10 H10A 0.808(13) . ?
O11 H11A 0.821(13) . ?
O11 H11B 0.823(13) . ?
O12 H12A 0.845(14) . ?
O12 H12B 0.845(14) . ?
O13 H13B 0.847(13) . ?
O13 H13A 0.851(13) . ?
O14 H14A 0.819(13) . ?
O14 H14B 0.826(13) . ?
O15 H15B 0.877(14) . ?
O15 H15A 0.881(14) . ?

loop_
_geom_angle_atom_site_label_1
_geom_angle_atom_site_label_2
_geom_angle_atom_site_label_3
_geom_angle
_geom_angle_site_symmetry_1
_geom_angle_site_symmetry_3
_geom_angle_publ_flag
O8 Eu1 O4 138.79(4) . . ?
O8 Eu1 O6 80.09(4) . . ?
O4 Eu1 O6 81.62(4) . . ?
O8 Eu1 N5 74.67(4) . . ?
O4 Eu1 N5 92.34(4) . . ?
O6 Eu1 N5 133.45(4) . . ?
O8 Eu1 N3 121.13(4) . . ?
O4 Eu1 N3 82.06(4) . . ?
O6 Eu1 N3 64.16(4) . . ?
N5 Eu1 N3 160.75(4) . . ?
O8 Eu1 N4 64.77(4) . . ?
O4 Eu1 N4 148.71(4) . . ?
O6 Eu1 N4 84.65(4) . . ?
N5 Eu1 N4 117.20(4) . . ?
N3 Eu1 N4 66.66(4) . . ?
O8 Eu1 N1 87.65(4) . . ?
O4 Eu1 N1 122.19(4) . . ?
O6 Eu1 N1 152.63(4) . . ?
N5 Eu1 N1 64.39(4) . . ?
N3 Eu1 N1 103.12(4) . . ?
N4 Eu1 N1 67.98(4) . . ?
O8 Eu1 N2 153.85(4) . . ?
O4 Eu1 N2 63.25(4) . . ?
O6 Eu1 N2 123.04(4) . . ?
N5 Eu1 N2 93.41(4) . . ?
N3 Eu1 N2 67.59(4) . . ?
N4 Eu1 N2 102.54(4) . . ?
N1 Eu1 N2 66.21(4) . . ?
O8 Eu1 O1 77.12(4) . . ?
O4 Eu1 O1 62.94(3) . . ?
O6 Eu1 O1 77.23(3) . . ?
N5 Eu1 O1 59.47(3) . . ?
N3 Eu1 O1 131.12(3) . . ?
N4 Eu1 O1 140.06(4) . . ?
N1 Eu1 O1 123.85(3) . . ?
N2 Eu1 O1 117.21(3) . . ?
C9 N1 C8 108.81(11) . . ?
C9 N1 C1 107.19(11) . . ?
C8 N1 C1 109.16(12) . . ?
C9 N1 Eu1 108.29(9) . . ?
C8 N1 Eu1 111.06(9) . . ?
C1 N1 Eu1 112.21(8) . . ?
N1 C1 C2 111.89(12) . . ?
N1 C1 H1A 109.2 . . ?
C2 C1 H1A 109.2 . . ?
N1 C1 H1B 109.2 . . ?
C2 C1 H1B 109.2 . . ?
H1A C1 H1B 107.9 . . ?
N2 C2 C1 111.50(12) . . ?
N2 C2 H2A 109.3 . . ?
C1 C2 H2A 109.3 . . ?
N2 C2 H2B 109.3 . . ?
C1 C2 H2B 109.3 . . ?
H2A C2 H2B 108.0 . . ?
C26 N2 C2 110.07(11) . . ?
C26 N2 C3 108.52(11) . . ?
C2 N2 C3 109.99(11) . . ?
C26 N2 Eu1 102.64(8) . . ?
C2 N2 Eu1 114.80(8) . . ?
C3 N2 Eu1 110.46(8) . . ?
N2 C3 C4 111.68(11) . . ?
N2 C3 H3A 109.3 . . ?
C4 C3 H3A 109.3 . . ?
N2 C3 H3B 109.3 . . ?
C4 C3 H3B 109.3 . . ?
H3A C3 H3B 107.9 . . ?
N3 C4 C3 112.20(11) . . ?
N3 C4 H4A 109.2 . . ?
C3 C4 H4A 109.2 . . ?
N3 C4 H4B 109.2 . . ?
C3 C4 H4B 109.2 . . ?
H4A C4 H4B 107.9 . . ?
C28 N3 C4 111.36(11) . . ?
C28 N3 C5 107.42(11) . . ?
C4 N3 C5 108.74(11) . . ?
C28 N3 Eu1 104.01(8) . . ?
C4 N3 Eu1 112.84(8) . . ?
C5 N3 Eu1 112.30(8) . . ?
N3 C5 C6 111.73(11) . . ?
N3 C5 H5A 109.3 . . ?
C6 C5 H5A 109.3 . . ?
N3 C5 H5B 109.3 . . ?
C6 C5 H5B 109.3 . . ?
H5A C5 H5B 107.9 . . ?
N4 C6 C5 111.15(12) . . ?
N4 C6 H6A 109.4 . . ?
C5 C6 H6A 109.4 . . ?
N4 C6 H6B 109.4 . . ?
C5 C6 H6B 109.4 . . ?
H6A C6 H6B 108.0 . . ?
C30 N4 C6 109.55(12) . . ?
C30 N4 C7 108.37(12) . . ?
C6 N4 C7 109.59(12) . . ?
C30 N4 Eu1 104.37(9) . . ?
C6 N4 Eu1 114.34(8) . . ?
C7 N4 Eu1 110.37(9) . . ?
N4 C7 C8 111.53(12) . . ?
N4 C7 H7A 109.3 . . ?
C8 C7 H7A 109.3 . . ?
N4 C7 H7B 109.3 . . ?
C8 C7 H7B 109.3 . . ?
H7A C7 H7B 108.0 . . ?
N1 C8 C7 112.10(14) . . ?
N1 C8 H8A 109.2 . . ?
C7 C8 H8A 109.2 . . ?
N1 C8 H8B 109.2 . . ?
C7 C8 H8B 109.2 . . ?
H8A C8 H8B 107.9 . . ?
N1 C9 C10 111.47(11) . . ?
N1 C9 H9A 109.3 . . ?
C10 C9 H9A 109.3 . . ?
N1 C9 H9B 109.3 . . ?
C10 C9 H9B 109.3 . . ?
H9A C9 H9B 108.0 . . ?
C10 N5 C18 117.96(12) . . ?
C10 N5 Eu1 119.45(9) . . ?
C18 N5 Eu1 122.33(9) . . ?
N5 C10 C11 122.85(14) . . ?
N5 C10 C9 117.05(12) . . ?
C11 C10 C9 120.07(13) . . ?
C12 C11 C10 119.62(14) . . ?
C12 C11 H11 120.2 . . ?
C10 C11 H11 120.2 . . ?
C11 C12 C13 119.47(14) . . ?
C11 C12 H12 120.3 . . ?
C13 C12 H12 120.3 . . ?
C12 C13 C14 123.00(13) . . ?
C12 C13 C18 117.25(13) . . ?
C14 C13 C18 119.75(14) . . ?
C15 C14 C13 119.54(14) . . ?
C15 C14 H14 120.2 . . ?
C13 C14 H14 120.2 . . ?
C14 C15 C16 121.24(14) . . ?
C14 C15 H15 119.4 . . ?
C16 C15 H15 119.4 . . ?
C17 C16 C15 120.18(15) . . ?
C17 C16 H16 119.9 . . ?
C15 C16 H16 119.9 . . ?
O1 C17 C16 125.71(13) . . ?
O1 C17 C18 114.45(12) . . ?
C16 C17 C18 119.80(13) . . ?
N5 C18 C13 122.52(13) . . ?
N5 C18 C17 118.32(12) . . ?
C13 C18 C17 119.12(13) . . ?
C17 O1 C19 117.05(11) . . ?
C17 O1 Eu1 119.17(8) . . ?
C19 O1 Eu1 120.63(8) . . ?
O1 C19 C20 110.56(11) . . ?
O1 C19 H19A 109.5 . . ?
C20 C19 H19A 109.5 . . ?
O1 C19 H19B 109.5 . . ?
C20 C19 H19B 109.5 . . ?
H19A C19 H19B 108.1 . . ?
C25 C20 C21 119.17(13) . . ?
C25 C20 C19 122.17(13) . . ?
C21 C20 C19 118.61(13) . . ?
C22 C21 C20 120.01(14) . . ?
C22 C21 H21 120.0 . . ?
C20 C21 H21 120.0 . . ?
C21 C22 C23 121.69(14) . . ?
C21 C22 H22 119.2 . . ?
C23 C22 H22 119.2 . . ?
C24 C23 C22 117.42(14) . . ?
C24 C23 B1 121.86(15) . . ?
C22 C23 B1 120.72(14) . . ?
C25 C24 C23 121.35(14) . . ?
C25 C24 H24 119.3 . . ?
C23 C24 H24 119.3 . . ?
C20 C25 C24 120.35(13) . . ?
C20 C25 H25 119.8 . . ?
C24 C25 H25 119.8 . . ?
O3 B1 O2 118.99(16) . . ?
O3 B1 C23 123.62(16) . . ?
O2 B1 C23 117.36(17) . . ?
B1 O2 H2 116.2(19) . . ?
B1 O3 H3 123(2) . . ?
N2 C26 C27 110.63(11) . . ?
N2 C26 H26A 109.5 . . ?
C27 C26 H26A 109.5 . . ?
N2 C26 H26B 109.5 . . ?
C27 C26 H26B 109.5 . . ?
H26A C26 H26B 108.1 . . ?
O5 C27 O4 126.08(14) . . ?
O5 C27 C26 117.88(13) . . ?
O4 C27 C26 116.01(12) . . ?
O5 C27 Eu1 155.77(11) . . ?
C26 C27 Eu1 80.16(7) . . ?
C27 O4 Eu1 121.31(9) . . ?
N3 C28 C29 110.22(11) . . ?
N3 C28 H28A 109.6 . . ?
C29 C28 H28A 109.6 . . ?
N3 C28 H28B 109.6 . . ?
C29 C28 H28B 109.6 . . ?
H28A C28 H28B 108.1 . . ?
O7 C29 O6 124.81(13) . . ?
O7 C29 C28 118.34(13) . . ?
O6 C29 C28 116.84(12) . . ?
O7 C29 Eu1 157.69(10) . . ?
C28 C29 Eu1 80.05(8) . . ?
C29 O6 Eu1 121.63(9) . . ?
N4 C30 C31X 106.58(18) . . ?
N4 C30 C31 113.59(15) . . ?
N4 C30 H30A 108.8 . . ?
C31 C30 H30A 108.8 . . ?
N4 C30 H30B 108.8 . . ?
C31 C30 H30B 108.8 . . ?
H30A C30 H30B 107.7 . . ?
N4 C30 H30C 110.4 . . ?
C31X C30 H30C 110.4 . . ?
N4 C30 H30D 110.4 . . ?
C31X C30 H30D 110.4 . . ?
H30C C30 H30D 108.6 . . ?
O9 C31 O8 126.5(3) . . ?
O9 C31 C30 118.9(2) . . ?
O8 C31 C30 114.4(2) . . ?
O9 C31 Eu1 149.3(3) . . ?
C30 C31 Eu1 83.04(12) . . ?
C31 O8 Eu1 118.00(15) . . ?
C31X O8 Eu1 124.34(18) . . ?
O9X C31X O8 124.9(3) . . ?
O9X C31X C30 118.5(3) . . ?
O8 C31X C30 115.5(3) . . ?
H10B O10 H10A 113(2) . . ?
H11A O11 H11B 112(2) . . ?
H12A O12 H12B 104(2) . . ?
H13B O13 H13A 103.8(19) . . ?
H14A O14 H14B 109(2) . . ?
H15B O15 H15A 95(2) . . ?

loop_
_geom_torsion_atom_site_label_1
_geom_torsion_atom_site_label_2
_geom_torsion_atom_site_label_3
_geom_torsion_atom_site_label_4
_geom_torsion
_geom_torsion_site_symmetry_1
_geom_torsion_site_symmetry_2
_geom_torsion_site_symmetry_3
_geom_torsion_site_symmetry_4
_geom_torsion_publ_flag
C9 N1 C1 C2 -164.72(12) . . . . ?
C8 N1 C1 C2 77.59(14) . . . . ?
Eu1 N1 C1 C2 -45.96(13) . . . . ?
N1 C1 C2 N2 55.82(15) . . . . ?
C1 C2 N2 C26 78.42(14) . . . . ?
C1 C2 N2 C3 -162.06(11) . . . . ?
C1 C2 N2 Eu1 -36.77(14) . . . . ?
C26 N2 C3 C4 -157.60(12) . . . . ?
C2 N2 C3 C4 81.94(14) . . . . ?
Eu1 N2 C3 C4 -45.80(13) . . . . ?
N2 C3 C4 N3 58.87(16) . . . . ?
C3 C4 N3 C28 76.93(15) . . . . ?
C3 C4 N3 C5 -164.90(12) . . . . ?
C3 C4 N3 Eu1 -39.61(14) . . . . ?
C28 N3 C5 C6 -160.04(12) . . . . ?
C4 N3 C5 C6 79.32(14) . . . . ?
Eu1 N3 C5 C6 -46.28(13) . . . . ?
N3 C5 C6 N4 56.20(16) . . . . ?
C5 C6 N4 C30 79.55(15) . . . . ?
C5 C6 N4 C7 -161.68(12) . . . . ?
C5 C6 N4 Eu1 -37.17(14) . . . . ?
C30 N4 C7 C8 -160.39(13) . . . . ?
C6 N4 C7 C8 80.10(15) . . . . ?
Eu1 N4 C7 C8 -46.68(15) . . . . ?
C9 N1 C8 C7 77.82(15) . . . . ?
C1 N1 C8 C7 -165.52(12) . . . . ?
Eu1 N1 C8 C7 -41.28(14) . . . . ?
N4 C7 C8 N1 61.17(17) . . . . ?
C8 N1 C9 C10 -169.51(12) . . . . ?
C1 N1 C9 C10 72.57(15) . . . . ?
Eu1 N1 C9 C10 -48.69(13) . . . . ?
C18 N5 C10 C11 -3.5(2) . . . . ?
Eu1 N5 C10 C11 170.76(11) . . . . ?
C18 N5 C10 C9 174.44(12) . . . . ?
Eu1 N5 C10 C9 -11.31(16) . . . . ?
N1 C9 C10 N5 42.06(18) . . . . ?
N1 C9 C10 C11 -139.96(14) . . . . ?
N5 C10 C11 C12 -1.6(2) . . . . ?
C9 C10 C11 C12 -179.47(15) . . . . ?
C10 C11 C12 C13 3.7(2) . . . . ?
C11 C12 C13 C14 178.26(15) . . . . ?
C11 C12 C13 C18 -0.8(2) . . . . ?
C12 C13 C14 C15 -178.31(14) . . . . ?
C18 C13 C14 C15 0.8(2) . . . . ?
C13 C14 C15 C16 3.2(2) . . . . ?
C14 C15 C16 C17 -2.1(2) . . . . ?
C15 C16 C17 O1 174.48(13) . . . . ?
C15 C16 C17 C18 -3.0(2) . . . . ?
C10 N5 C18 C13 6.53(19) . . . . ?
Eu1 N5 C18 C13 -167.54(10) . . . . ?
C10 N5 C18 C17 -171.30(12) . . . . ?
Eu1 N5 C18 C17 14.62(16) . . . . ?
C12 C13 C18 N5 -4.4(2) . . . . ?
C14 C13 C18 N5 176.46(13) . . . . ?
C12 C13 C18 C17 173.41(13) . . . . ?
C14 C13 C18 C17 -5.7(2) . . . . ?
O1 C17 C18 N5 6.99(17) . . . . ?
C16 C17 C18 N5 -175.28(12) . . . . ?
O1 C17 C18 C13 -170.92(12) . . . . ?
C16 C17 C18 C13 6.81(19) . . . . ?
C16 C17 O1 C19 -1.78(19) . . . . ?
C18 C17 O1 C19 175.80(11) . . . . ?
C16 C17 O1 Eu1 158.31(11) . . . . ?
C18 C17 O1 Eu1 -24.11(14) . . . . ?
C17 O1 C19 C20 -80.99(15) . . . . ?
Eu1 O1 C19 C20 119.23(10) . . . . ?
O1 C19 C20 C25 118.30(15) . . . . ?
O1 C19 C20 C21 -64.19(17) . . . . ?
C25 C20 C21 C22 0.3(2) . . . . ?
C19 C20 C21 C22 -177.27(13) . . . . ?
C20 C21 C22 C23 -0.9(2) . . . . ?
C21 C22 C23 C24 0.8(2) . . . . ?
C21 C22 C23 B1 -179.10(14) . . . . ?
C22 C23 C24 C25 0.0(2) . . . . ?
B1 C23 C24 C25 179.81(14) . . . . ?
C21 C20 C25 C24 0.4(2) . . . . ?
C19 C20 C25 C24 177.88(14) . . . . ?
C23 C24 C25 C20 -0.5(2) . . . . ?
C24 C23 B1 O3 -16.2(3) . . . . ?
C22 C23 B1 O3 163.65(17) . . . . ?
C24 C23 B1 O2 165.55(15) . . . . ?
C22 C23 B1 O2 -14.6(2) . . . . ?
C2 N2 C26 C27 -168.44(11) . . . . ?
C3 N2 C26 C27 71.15(14) . . . . ?
Eu1 N2 C26 C27 -45.78(12) . . . . ?
N2 C26 C27 O5 -161.15(13) . . . . ?
N2 C26 C27 O4 20.55(17) . . . . ?
N2 C26 C27 Eu1 36.04(9) . . . . ?
O5 C27 O4 Eu1 -153.36(12) . . . . ?
C26 C27 O4 Eu1 24.78(16) . . . . ?
C4 N3 C28 C29 -166.75(11) . . . . ?
C5 N3 C28 C29 74.28(13) . . . . ?
Eu1 N3 C28 C29 -44.94(11) . . . . ?
N3 C28 C29 O7 -158.74(12) . . . . ?
N3 C28 C29 O6 22.31(17) . . . . ?
N3 C28 C29 Eu1 34.69(9) . . . . ?
O7 C29 O6 Eu1 -159.13(11) . . . . ?
C28 C29 O6 Eu1 19.76(16) . . . . ?
C6 N4 C30 C31X -174.6(2) . . . . ?
C7 N4 C30 C31X 65.9(2) . . . . ?
Eu1 N4 C30 C31X -51.8(2) . . . . ?
C6 N4 C30 C31 -152.9(2) . . . . ?
C7 N4 C30 C31 87.6(2) . . . . ?
Eu1 N4 C30 C31 -30.0(2) . . . . ?
N4 C30 C31 O9 -178.5(3) . . . . ?
N4 C30 C31 O8 -3.0(4) . . . . ?
N4 C30 C31 Eu1 24.27(17) . . . . ?
O9 C31 O8 Eu1 -141.1(3) . . . . ?
C30 C31 O8 Eu1 43.8(3) . . . . ?
Eu1 O8 C31X O9X -175.9(3) . . . . ?
Eu1 O8 C31X C30 -8.6(5) . . . . ?
N4 C30 C31X O9X -147.8(4) . . . . ?
N4 C30 C31X O8 44.0(4) . . . . ?

loop_
_geom_hbond_atom_site_label_D
_geom_hbond_atom_site_label_H
_geom_hbond_atom_site_label_A
_geom_hbond_distance_DH
_geom_hbond_distance_HA
_geom_hbond_distance_DA
_geom_hbond_angle_DHA
_geom_hbond_site_symmetry_A
_geom_hbond_publ_flag
C1 H1B O5 0.99 2.44 3.3527(18) 153.3 3_566 yes
C4 H4A O9 0.99 2.35 3.317(3) 163.9 2_545 yes
C4 H4A O9X 0.99 2.28 3.244(3) 164.8 2_545 yes
C9 H9B O11 0.99 2.61 3.413(2) 138.7 2 yes
C11 H11 O2 0.95 2.62 3.519(2) 157.4 1_455 yes
C19 H19A O6 0.99 2.41 3.1619(18) 131.9 . yes
O2 H2 O12 0.829(13) 1.872(14) 2.7009(19) 178(3) 2_655 yes
O3 H3 O10 0.822(14) 1.936(15) 2.753(2) 173(3) . yes
C26 H26B O5 0.99 2.39 3.2838(19) 149.4 3_566 yes
C28 H28B O4 0.99 2.64 3.1515(18) 112.1 . yes
O10 H10B O9X 0.829(13) 2.31(2) 2.934(4) 132(2) 4_676 yes
O10 H10A O11 0.808(13) 2.19(3) 2.769(2) 129(3) 3_666 yes
O11 H11A O10 0.821(13) 1.968(15) 2.769(2) 165(3) 3_666 yes
O11 H11B O7 0.823(13) 1.992(14) 2.8081(18) 171(3) . yes
O12 H12A O13 0.845(14) 1.851(15) 2.6891(19) 172(3) 3_666 yes
O12 H12B O7 0.845(14) 1.927(14) 2.7689(19) 174(3) . yes
O13 H13A O5 0.851(13) 1.848(13) 2.6973(17) 176(3) . yes
O14 H14A O15 0.819(13) 1.888(14) 2.701(2) 172(3) . yes
O14 H14B O10 0.826(13) 1.952(15) 2.765(2) 168(3) . yes

_refine_diff_density_max         0.889
_refine_diff_density_min         -1.034
_refine_diff_density_rms         0.118

_shelx_res_file                  
; 
TITL sjb1 in P2(1)/n 
    sb1.res 
    created by SHELXL-2018/3 at 15:19:40 on 29-Jun-2018 
  
REM SHELXT solution in P2(1)/n 
REM R1 0.068,  Rweak 0.003,  Alpha 0.048,  Orientation as input 
REM Formula found by SHELXT:  C34 B N12 O8 Eu 
CELL  0.7288  13.2696  15.8873  18.2435   90.000   93.300   90.000 
ZERR   4.000   0.0005   0.0006   0.0007    0.000    0.002    0.000 
LATT  1 
SYMM 1/2-X, 1/2+Y, 1/2-Z 
SFAC C H B N O EU 
DISP    C     0.00337    0.00172        11.92 
DISP    H     0.00000    0.00000         0.67 
DISP    B     0.00168    0.00073         6.77 
DISP    N     0.00654    0.00351        20.58 
DISP    O     0.01151    0.00644        34.18 
DISP    Eu   -0.09137    3.84790     16329.76 
UNIT 124 212 4 20 68 4 
TEMP -173 
SIZE 0.20 0.19 0.09 
  
REM Colourless tablet 
REM Point atom model suggested 2 or more water molecules per asymmetric unit; 
REM i.e. 8 per unit cell. 
REM Squeeze recovers 106 el, split equally between 2 voids; i.e. 38 el per 
REM void. Water has 10 electrons, so 4 waters per void. This agrees with the 
REM point atom observations. 
  
ACTA 
CONF 
WPDB -1 
  
OMIT 1 3 5 
OMIT 2 4 5 
OMIT -2 0 4 
L.S. 8 0   21 
BOND $H 
FMAP 2 
PLAN 10 
LIST 4 
CONN 9 EU1 
  
EQIV $1 -x, -y+1, -z+1 
EQIV $2 -x+1/2, y-1/2, -z+1/2 
EQIV $3 -x+1/2, y+1/2, -z+1/2 
EQIV $4 x-1, y, z 
EQIV $5 -x+3/2, y+1/2, -z+1/2 
EQIV $6 x+1/2, -y+3/2, z+1/2 
EQIV $7 -x+1, -y+1, -z+1 
HTAB C1 O5_$1 
HTAB C4 O9_$2 
HTAB C4 O9X_$2 
HTAB C9 O11_$3 
HTAB C11 O2_$4 
HTAB C19 O6 
HTAB O2 O12_$5 
HTAB O3 O10 
HTAB C26 O5_$1 
HTAB C28 O4 
HTAB O10 O9X_$6 
HTAB O10 O11_$7 
HTAB O11 O10_$7 
HTAB O11 O7 
HTAB O12 O13_$7 
HTAB O12 O7 
HTAB O13 O5 
HTAB O14 O15 
HTAB O14 O10 
  
DFIX 0.85 0.015 O12 H12A O12 H12B O14 H14A O14 H14B O15 H15A O15 H15B 
DFIX 0.85 0.015 O2 H2 O3 H3 O10 H10A O10 H10B O13 H13A O13 H13B 
DFIX 0.85 0.015 O11 H11A O11 H11B 
DFIX 1.35 0.02 H10A H10B H11A H11B H12A H12B H13A H13B H14A H14B 
DFIX 1.35 0.02 H15A H15B 
SIMU C30 > O9X 
DELU C30 > O9X 
  
MPLA N5 C10 > C18 
MPLA C20 > C25 
MPLA B1 > O3 
  
ABIN 
WGHT    0.029600    2.982500 
EXTI    0.002195 
FVAR       0.30239   0.55158 
EU1   6    0.185742    0.448454    0.314164    11.00000    0.01065    0.00782 = 
         0.01121   -0.00033    0.00228    0.00037 
N1    4    0.005309    0.483584    0.249418    11.00000    0.01621    0.01539 = 
         0.01141   -0.00001    0.00065    0.00220 
C1    1   -0.078680    0.463420    0.297314    11.00000    0.01212    0.01900 = 
         0.01476   -0.00083    0.00022    0.00074 
AFIX  23 
H1A   2   -0.143479    0.464797    0.267596    11.00000   -1.20000 
H1B   2   -0.081544    0.506854    0.336049    11.00000   -1.20000 
AFIX   0 
C2    1   -0.065528    0.377715    0.332849    11.00000    0.01243    0.01872 = 
         0.01636   -0.00063   -0.00041   -0.00288 
AFIX  23 
H2A   2   -0.120597    0.368143    0.366268    11.00000   -1.20000 
H2B   2   -0.070294    0.333693    0.294399    11.00000   -1.20000 
AFIX   0 
N2    4    0.032989    0.370607    0.374808    11.00000    0.01286    0.01166 = 
         0.01209   -0.00147    0.00041   -0.00105 
C3    1    0.057865    0.280614    0.388583    11.00000    0.01714    0.01192 = 
         0.01558    0.00077    0.00356   -0.00239 
AFIX  23 
H3A   2   -0.004258    0.249890    0.399906    11.00000   -1.20000 
H3B   2    0.106211    0.276211    0.431809    11.00000   -1.20000 
AFIX   0 
C4    1    0.103259    0.240249    0.323084    11.00000    0.01613    0.01166 = 
         0.01744   -0.00219    0.00431   -0.00345 
AFIX  23 
H4A   2    0.118683    0.180528    0.334431    11.00000   -1.20000 
H4B   2    0.053269    0.241708    0.280674    11.00000   -1.20000 
AFIX   0 
N3    4    0.196958    0.283387    0.302890    11.00000    0.01372    0.01126 = 
         0.01361   -0.00118    0.00208   -0.00109 
C5    1    0.221248    0.255900    0.227825    11.00000    0.01970    0.01075 = 
         0.01424   -0.00298    0.00443   -0.00040 
AFIX  23 
H5A   2    0.209572    0.194558    0.222948    11.00000   -1.20000 
H5B   2    0.293518    0.266781    0.220806    11.00000   -1.20000 
AFIX   0 
C6    1    0.157683    0.301477    0.169069    11.00000    0.02239    0.01262 = 
         0.01375   -0.00246    0.00333   -0.00040 
AFIX  23 
H6A   2    0.178298    0.283774    0.120101    11.00000   -1.20000 
H6B   2    0.085888    0.286032    0.172839    11.00000   -1.20000 
AFIX   0 
N4    4    0.169016    0.394010    0.176500    11.00000    0.02237    0.01203 = 
         0.01412   -0.00083    0.00539    0.00042 
C7    1    0.083348    0.436728    0.135383    11.00000    0.03286    0.02009 = 
         0.01173    0.00082    0.00333    0.00772 
AFIX  23 
H7A   2    0.068574    0.407336    0.088132    11.00000   -1.20000 
H7B   2    0.102755    0.495361    0.124406    11.00000   -1.20000 
AFIX   0 
C8    1   -0.010596    0.437375    0.178806    11.00000    0.02421    0.02150 = 
         0.01159   -0.00231   -0.00384    0.00470 
AFIX  23 
H8A   2   -0.066499    0.464106    0.148989    11.00000   -1.20000 
H8B   2   -0.030546    0.378670    0.188988    11.00000   -1.20000 
AFIX   0 
C9    1    0.000711    0.575378    0.234359    11.00000    0.01886    0.01624 = 
         0.01538    0.00253   -0.00059    0.00468 
AFIX  23 
H9A   2   -0.069450    0.591248    0.218845    11.00000   -1.20000 
H9B   2    0.044119    0.588792    0.193577    11.00000   -1.20000 
AFIX   0 
N5    4    0.115507    0.597978    0.339961    11.00000    0.01389    0.01040 = 
         0.01364    0.00104    0.00349    0.00095 
C10   1    0.034913    0.625686    0.300890    11.00000    0.01531    0.01308 = 
         0.01628    0.00235    0.00341    0.00275 
C11   1   -0.016260    0.700489    0.318158    11.00000    0.01860    0.01788 = 
         0.02314    0.00117    0.00166    0.00790 
AFIX  43 
H11   2   -0.072736    0.718897    0.287994    11.00000   -1.20000 
AFIX   0 
C12   1    0.015973    0.746197    0.378509    11.00000    0.02273    0.01421 = 
         0.02436    0.00018    0.00720    0.00644 
AFIX  43 
H12   2   -0.020263    0.794737    0.392238    11.00000   -1.20000 
AFIX   0 
C13   1    0.103597    0.720686    0.420305    11.00000    0.01972    0.01024 = 
         0.01788    0.00013    0.00753    0.00174 
C14   1    0.143502    0.765765    0.482358    11.00000    0.02760    0.01086 = 
         0.01911   -0.00190    0.01016   -0.00021 
AFIX  43 
H14   2    0.110279    0.814785    0.498496    11.00000   -1.20000 
AFIX   0 
C15   1    0.230302    0.738206    0.518931    11.00000    0.02664    0.01377 = 
         0.01665   -0.00309    0.00691   -0.00370 
AFIX  43 
H15   2    0.255042    0.766865    0.561991    11.00000   -1.20000 
AFIX   0 
C16   1    0.283846    0.667829    0.493788    11.00000    0.02103    0.01343 = 
         0.01508   -0.00072    0.00264   -0.00328 
AFIX  43 
H16   2    0.345118    0.650871    0.519024    11.00000   -1.20000 
AFIX   0 
C17   1    0.247342    0.623824    0.432786    11.00000    0.01579    0.00928 = 
         0.01439    0.00092    0.00408   -0.00117 
C18   1    0.153247    0.646843    0.397187    11.00000    0.01511    0.00884 = 
         0.01386    0.00101    0.00466    0.00036 
O1    5    0.295773    0.559273    0.399746    11.00000    0.01261    0.01020 = 
         0.01792   -0.00222    0.00074    0.00085 
C19   1    0.395850    0.536701    0.430635    11.00000    0.01405    0.01214 = 
         0.01795    0.00132   -0.00123    0.00035 
AFIX  23 
H19A  2    0.411904    0.478293    0.416419    11.00000   -1.20000 
H19B  2    0.396731    0.539294    0.484887    11.00000   -1.20000 
AFIX   0 
C20   1    0.474364    0.595803    0.403447    11.00000    0.01166    0.01253 = 
         0.01611    0.00012   -0.00011    0.00099 
C21   1    0.490935    0.596696    0.328453    11.00000    0.01404    0.01965 = 
         0.01605   -0.00097   -0.00124    0.00268 
AFIX  43 
H21   2    0.451066    0.562334    0.295511    11.00000   -1.20000 
AFIX   0 
C22   1    0.565992    0.648030    0.302007    11.00000    0.01418    0.02286 = 
         0.01664    0.00421    0.00197    0.00475 
AFIX  43 
H22   2    0.577124    0.647432    0.251034    11.00000   -1.20000 
AFIX   0 
C23   1    0.625461    0.700515    0.348738    11.00000    0.01271    0.01776 = 
         0.02211    0.00497    0.00205    0.00229 
C24   1    0.607552    0.698835    0.423652    11.00000    0.01620    0.01629 = 
         0.02080   -0.00028    0.00005   -0.00182 
AFIX  43 
H24   2    0.646695    0.733677    0.456645    11.00000   -1.20000 
AFIX   0 
C25   1    0.533256    0.646933    0.450857    11.00000    0.01760    0.01592 = 
         0.01560   -0.00028    0.00098   -0.00130 
AFIX  43 
H25   2    0.522874    0.646530    0.501946    11.00000   -1.20000 
AFIX   0 
B1    3    0.708767    0.758940    0.317325    11.00000    0.01321    0.02094 = 
         0.03236    0.00777    0.00577    0.00513 
O2    5    0.736453    0.742869    0.247723    11.00000    0.01754    0.03367 = 
         0.02784    0.01445    0.00566    0.00151 
H2    2    0.776930    0.776378    0.230749    11.00000   -1.50000 
O3    5    0.751435    0.824323    0.354544    11.00000    0.02906    0.02394 = 
         0.05694   -0.00275    0.01755   -0.00632 
H3    2    0.730304    0.842293    0.393011    11.00000   -1.50000 
C26   1    0.028746    0.413693    0.446024    11.00000    0.01358    0.01574 = 
         0.01128   -0.00108    0.00211   -0.00016 
AFIX  23 
H26A  2   -0.014445    0.381161    0.478252    11.00000   -1.20000 
H26B  2   -0.001677    0.470149    0.438459    11.00000   -1.20000 
AFIX   0 
C27   1    0.134249    0.422600    0.482959    11.00000    0.01531    0.01080 = 
         0.01260   -0.00033    0.00030    0.00004 
O4    5    0.207474    0.417011    0.440800    11.00000    0.01326    0.01532 = 
         0.01405    0.00061    0.00155   -0.00141 
O5    5    0.141358    0.436500    0.550047    11.00000    0.02018    0.02548 = 
         0.01133   -0.00311   -0.00010    0.00211 
C28   1    0.283528    0.260483    0.353374    11.00000    0.01654    0.00990 = 
         0.01670    0.00074    0.00182    0.00052 
AFIX  23 
H28A  2    0.304470    0.201931    0.343595    11.00000   -1.20000 
H28B  2    0.263420    0.263602    0.404726    11.00000   -1.20000 
AFIX   0 
C29   1    0.371683    0.320030    0.343114    11.00000    0.01528    0.01112 = 
         0.01347   -0.00200    0.00245    0.00112 
O6    5    0.350562    0.391605    0.314757    11.00000    0.01439    0.01052 = 
         0.01865   -0.00043    0.00335    0.00064 
O7    5    0.458248    0.296223    0.363767    11.00000    0.01540    0.01896 = 
         0.02280    0.00308   -0.00044    0.00259 
SAME 0.02 C30 C31X O8 O9X 
C30   1    0.264226    0.420940    0.144827    11.00000    0.03171    0.01326 = 
         0.02009   -0.00238    0.01396   -0.00284 
AFIX  23 
PART   1 
H30A  2    0.251399    0.429859    0.091397    21.00000   -1.20000 
H30B  2    0.314518    0.375159    0.151576    21.00000   -1.20000 
AFIX  23 
PART   2 
H30C  2    0.260990    0.410792    0.091202   -21.00000   -1.20000 
H30D  2    0.322168    0.389228    0.167546   -21.00000   -1.20000 
AFIX   0 
PART   1 
C31   1    0.309755    0.503454    0.179888    21.00000    0.01960    0.01027 = 
         0.01619    0.00127    0.00619   -0.00007 
PART   0 
O8    5    0.256185    0.536959    0.227645    11.00000    0.02760    0.01100 = 
         0.01928   -0.00081    0.01006   -0.00207 
PART   1 
O9    5    0.389132    0.532871    0.156069    21.00000    0.02328    0.01723 = 
         0.03025   -0.00276    0.01394   -0.00591 
PART   2 
C31X  1    0.275722    0.513849    0.160875   -21.00000    0.01711    0.01361 = 
         0.01786    0.00135    0.00194    0.00313 
O9X   5    0.317868    0.558574    0.116103   -21.00000    0.03414    0.02007 = 
         0.02658   -0.00566    0.01815   -0.01014 
PART   0 
O10   5    0.694487    0.894578    0.483750    11.00000    0.03822    0.02236 = 
         0.04828    0.00301    0.00520   -0.00321 
H10B  2    0.752172    0.893367    0.503774    11.00000   -1.50000 
H10A  2    0.653456    0.915618    0.509232    11.00000   -1.50000 
O11   5    0.475162    0.143630    0.441178    11.00000    0.04796    0.02480 = 
         0.02918    0.00846    0.01216    0.00865 
H11A  2    0.429000    0.138909    0.468990    11.00000   -1.50000 
H11B  2    0.475785    0.190079    0.421193    11.00000   -1.50000 
O12   5    0.632374    0.354904    0.304450    11.00000    0.02407    0.04325 = 
         0.06880   -0.03652    0.02101   -0.01348 
H12A  2    0.656400    0.393641    0.331951    11.00000   -1.50000 
H12B  2    0.580726    0.338466    0.325413    11.00000   -1.50000 
O13   5    0.306171    0.511844    0.613793    11.00000    0.02037    0.01792 = 
         0.02926   -0.00218   -0.00625    0.00311 
H13B  2    0.340553    0.470873    0.631330    11.00000   -1.50000 
H13A  2    0.255464    0.488458    0.591574    11.00000   -1.50000 
O14   5    0.657329    1.063414    0.457187    11.00000    0.03989    0.03033 = 
         0.02326    0.00210    0.00343   -0.00340 
H14A  2    0.687619    1.077950    0.421430    11.00000   -1.50000 
H14B  2    0.660505    1.011735    0.461613    11.00000   -1.50000 
O15   5    0.763500    1.095542    0.338344    11.00000    0.08137    0.06432 = 
         0.07051    0.02082    0.05121    0.01581 
H15B  2    0.815146    1.114672    0.365506    11.00000   -1.50000 
H15A  2    0.797685    1.055021    0.318070    11.00000   -1.50000 
  
HKLF 4 
  
  
  
  
REM  sjb1 in P2(1)/n 
REM wR2 = 0.0694, GooF = S = 1.029, Restrained GooF = 1.028 for all data 
REM R1 = 0.0267 for 15100 Fo > 4sig(Fo) and 0.0314 for all 16877 data 
REM 540 parameters refined using 96 restraints 
  
END 
  
WGHT      0.0296      2.9825 
  
REM Highest difference peak  0.889,  deepest hole -1.034,  1-sigma level  0.118 
Q1    1   0.1969  0.6369  0.4154  11.00000  0.05    0.70 
Q2    1   0.0620  0.7373  0.3972  11.00000  0.05    0.61 
Q3    1   0.1186  0.6796  0.4128  11.00000  0.05    0.60 
Q4    1   0.4842  0.5981  0.3672  11.00000  0.05    0.58 
Q5    1   0.0858  0.6186  0.3210  11.00000  0.05    0.55 
Q6    1   0.2751  0.6532  0.4543  11.00000  0.05    0.55 
Q7    1  -0.0787  0.4223  0.3165  11.00000  0.05    0.54 
Q8    1   0.1199  0.6218  0.3729  11.00000  0.05    0.54 
Q9    1   0.3397  0.5397  0.1459  11.00000  0.05    0.54 
Q10   1   0.0057  0.7164  0.3539  11.00000  0.05    0.52 
;
_shelx_res_checksum              60747

_shelx_fab_file                  
; 
    2    0    0     36.34      0.00 
    4    0    0    -16.16      0.00 
    6    0    0    -16.06      0.00 
    8    0    0      2.81      0.00 
   10    0    0      8.31      0.00 
   12    0    0      3.58      0.00 
   14    0    0      1.23      0.00 
   16    0    0     -1.03      0.00 
   18    0    0     -2.19      0.00 
   20    0    0     -0.57      0.00 
    1    1    0     59.69      0.00 
    2    1    0    -15.92      0.00 
    3    1    0      4.61      0.00 
    4    1    0     -9.42      0.00 
    5    1    0    -18.84      0.00 
    6    1    0      4.31      0.00 
    7    1    0     -5.46      0.00 
    8    1    0      5.59      0.00 
    9    1    0      6.61      0.00 
   10    1    0      0.55      0.00 
   11    1    0      5.51      0.00 
   12    1    0     -0.93      0.00 
   13    1    0      2.01      0.00 
   14    1    0     -0.38      0.00 
   15    1    0      0.25      0.00 
   16    1    0     -0.18      0.00 
   17    1    0     -2.10      0.00 
   18    1    0     -0.01      0.00 
   19    1    0     -1.50      0.00 
   20    1    0      0.03      0.00 
   21    1    0      0.18      0.00 
    0    2    0     51.09      0.00 
    1    2    0    -16.71      0.00 
    2    2    0     24.50      0.00 
    3    2    0    -25.19      0.00 
    4    2    0     -7.98      0.00 
    5    2    0     -2.66      0.00 
    6    2    0     -8.91      0.00 
    7    2    0     11.01      0.00 
    8    2    0      0.76      0.00 
    9    2    0      5.02      0.00 
   10    2    0      4.59      0.00 
   11    2    0     -0.97      0.00 
   12    2    0      2.71      0.00 
   13    2    0     -1.11      0.00 
   14    2    0      1.27      0.00 
   15    2    0     -0.59      0.00 
   16    2    0     -1.22      0.00 
   17    2    0     -0.18      0.00 
   18    2    0     -2.16      0.00 
   19    2    0      0.15      0.00 
   20    2    0     -0.54      0.00 
   21    2    0      0.03      0.00 
    1    3    0     23.07      0.00 
    2    3    0    -28.16      0.00 
    3    3    0      4.57      0.00 
    4    3    0    -16.38      0.00 
    5    3    0     -2.97      0.00 
    6    3    0      7.95      0.00 
    7    3    0     -2.10      0.00 
    8    3    0     10.17      0.00 
    9    3    0      0.38      0.00 
   10    3    0      1.70      0.00 
   11    3    0      1.76      0.00 
   12    3    0     -1.14      0.00 
   13    3    0      1.72      0.00 
   14    3    0     -1.09      0.00 
   15    3    0      0.14      0.00 
   16    3    0     -0.71      0.00 
   17    3    0     -2.08      0.00 
   18    3    0      0.19      0.00 
   19    3    0     -1.28      0.00 
   20    3    0      0.29      0.00 
   21    3    0      0.08      0.00 
    0    4    0      6.14      0.00 
    1    4    0    -14.56      0.00 
    2    4    0      4.45      0.00 
    3    4    0    -21.58      0.00 
    4    4    0      4.10      0.00 
    5    4    0     -1.64      0.00 
    6    4    0      1.74      0.00 
    7    4    0      9.94      0.00 
    8    4    0     -2.18      0.00 
    9    4    0      5.17      0.00 
   10    4    0     -1.17      0.00 
   11    4    0      0.60      0.00 
   12    4    0      0.85      0.00 
   13    4    0     -0.69      0.00 
   14    4    0      1.06      0.00 
   15    4    0     -1.31      0.00 
   16    4    0     -1.05      0.00 
   17    4    0     -0.29      0.00 
   18    4    0     -1.62      0.00 
   19    4    0      0.63      0.00 
   20    4    0     -0.36      0.00 
   21    4    0      0.26      0.00 
    1    5    0     -5.25      0.00 
    2    5    0    -13.77      0.00 
    3    5    0      2.81      0.00 
    4    5    0     -7.09      0.00 
    5    5    0      6.20      0.00 
    6    5    0      4.87      0.00 
    7    5    0     -0.07      0.00 
    8    5    0      5.65      0.00 
    9    5    0     -3.11      0.00 
   10    5    0      2.63      0.00 
   11    5    0     -0.99      0.00 
   12    5    0      1.12      0.00 
   13    5    0      0.66      0.00 
   14    5    0     -0.90      0.00 
   15    5    0      0.02      0.00 
   16    5    0     -1.15      0.00 
   17    5    0     -1.20      0.00 
   18    5    0      0.45      0.00 
   19    5    0     -0.63      0.00 
   20    5    0      0.74      0.00 
    0    6    0    -10.76      0.00 
    1    6    0     -3.64      0.00 
    2    6    0     -4.17      0.00 
    3    6    0     -4.44      0.00 
    4    6    0      4.67      0.00 
    5    6    0      1.48      0.00 
    6    6    0      2.62      0.00 
    7    6    0      3.60      0.00 
    8    6    0     -2.25      0.00 
    9    6    0      2.72      0.00 
   10    6    0     -1.84      0.00 
   11    6    0      2.74      0.00 
   12    6    0     -0.34      0.00 
   13    6    0      0.88      0.00 
   14    6    0     -0.02      0.00 
   15    6    0     -1.23      0.00 
   16    6    0     -0.56      0.00 
   17    6    0     -0.39      0.00 
   18    6    0     -0.44      0.00 
   19    6    0      0.90      0.00 
   20    6    0     -0.04      0.00 
    1    7    0     -7.57      0.00 
    2    7    0     -0.24      0.00 
    3    7    0     -0.47      0.00 
    4    7    0      1.99      0.00 
    5    7    0      1.48      0.00 
    6    7    0      2.80      0.00 
    7    7    0     -1.29      0.00 
    8    7    0      1.85      0.00 
    9    7    0     -1.19      0.00 
   10    7    0      2.62      0.00 
   11    7    0     -0.22      0.00 
   12    7    0      2.39      0.00 
   13    7    0     -0.52      0.00 
   14    7    0     -0.10      0.00 
   15    7    0     -0.67      0.00 
   16    7    0     -0.90      0.00 
   17    7    0     -0.15      0.00 
   18    7    0      0.34      0.00 
   19    7    0      0.18      0.00 
   20    7    0      0.79      0.00 
    0    8    0     -4.92      0.00 
    1    8    0      0.40      0.00 
    2    8    0     -2.80      0.00 
    3    8    0      2.15      0.00 
    4    8    0     -1.45      0.00 
    5    8    0      3.51      0.00 
    6    8    0     -2.61      0.00 
    7    8    0      2.52      0.00 
    8    8    0     -1.22      0.00 
    9    8    0      2.09      0.00 
   10    8    0      0.83      0.00 
   11    8    0      2.37      0.00 
   12    8    0      0.10      0.00 
   13    8    0      0.85      0.00 
   14    8    0     -1.06      0.00 
   15    8    0     -0.55      0.00 
   16    8    0     -0.42      0.00 
   17    8    0     -0.22      0.00 
   18    8    0      0.48      0.00 
   19    8    0      0.51      0.00 
   20    8    0      0.23      0.00 
    1    9    0     -1.38      0.00 
    2    9    0     -0.23      0.00 
    3    9    0     -1.96      0.00 
    4    9    0      2.19      0.00 
    5    9    0     -4.04      0.00 
    6    9    0      3.81      0.00 
    7    9    0     -2.92      0.00 
    8    9    0      3.15      0.00 
    9    9    0      0.71      0.00 
   10    9    0      2.13      0.00 
   11    9    0      1.47      0.00 
   12    9    0      0.68      0.00 
   13    9    0     -0.39      0.00 
   14    9    0     -0.37      0.00 
   15    9    0     -0.86      0.00 
   16    9    0     -0.24      0.00 
   17    9    0      0.35      0.00 
   18    9    0      0.09      0.00 
   19    9    0      0.58      0.00 
   20    9    0      0.22      0.00 
    0   10    0     -0.11      0.00 
    1   10    0     -1.84      0.00 
    2   10    0     -0.58      0.00 
    3   10    0     -1.76      0.00 
    4   10    0     -2.83      0.00 
    5   10    0      2.40      0.00 
    6   10    0     -3.81      0.00 
    7   10    0      4.56      0.00 
    8   10    0     -0.93      0.00 
    9   10    0      3.26      0.00 
   10   10    0      1.61      0.00 
   11   10    0      0.60      0.00 
   12   10    0      0.94      0.00 
   13   10    0     -0.96      0.00 
   14   10    0     -0.47      0.00 
   15   10    0     -0.44      0.00 
   16   10    0      0.03      0.00 
   17   10    0      0.05      0.00 
   18   10    0      0.65      0.00 
   19   10    0     -0.08      0.00 
    1   11    0     -0.84      0.00 
    2   11    0     -4.37      0.00 
    3   11    0     -0.68      0.00 
    4   11    0     -1.75      0.00 
    5   11    0     -1.81      0.00 
    6   11    0      3.41      0.00 
    7   11    0     -1.66      0.00 
    8   11    0      4.61      0.00 
    9   11    0      0.27      0.00 
   10   11    0      1.76      0.00 
   11   11    0      1.21      0.00 
   12   11    0     -1.22      0.00 
   13   11    0      0.41      0.00 
   14   11    0     -1.26      0.00 
   15   11    0      0.14      0.00 
   16   11    0     -0.09      0.00 
   17   11    0      0.55      0.00 
   18   11    0     -0.07      0.00 
   19   11    0      0.40      0.00 
    0   12    0     -3.23      0.00 
    1   12    0     -2.95      0.00 
    2   12    0     -1.27      0.00 
    3   12    0     -4.59      0.00 
    4   12    0      0.95      0.00 
    5   12    0     -0.25      0.00 
    6   12    0      0.31      0.00 
    7   12    0      3.75      0.00 
    8   12    0     -0.50      0.00 
    9   12    0      3.10      0.00 
   10   12    0      0.15      0.00 
   11   12    0     -0.28      0.00 
   12   12    0      0.51      0.00 
   13   12    0     -1.80      0.00 
   14   12    0      0.42      0.00 
   15   12    0     -0.78      0.00 
   16   12    0      0.65      0.00 
   17   12    0     -0.06      0.00 
   18   12    0      0.37      0.00 
    1   13    0     -4.61      0.00 
    2   13    0     -3.48      0.00 
    3   13    0      0.66      0.00 
    4   13    0     -2.83      0.00 
    5   13    0      3.15      0.00 
    6   13    0      0.73      0.00 
    7   13    0      0.88      0.00 
    8   13    0      2.68      0.00 
    9   13    0     -0.70      0.00 
   10   13    0      0.96      0.00 
   11   13    0     -0.36      0.00 
   12   13    0     -1.33      0.00 
   13   13    0      0.06      0.00 
   14   13    0     -1.38      0.00 
   15   13    0      0.60      0.00 
   16   13    0     -0.45      0.00 
   17   13    0      0.56      0.00 
   18   13    0     -0.07      0.00 
    0   14    0     -6.87      0.00 
    1   14    0     -0.68      0.00 
    2   14    0     -2.85      0.00 
    3   14    0     -1.86      0.00 
    4   14    0      3.35      0.00 
    5   14    0     -1.60      0.00 
    6   14    0      3.29      0.00 
    7   14    0      0.38      0.00 
    8   14    0     -0.05      0.00 
    9   14    0      1.01      0.00 
   10   14    0     -1.06      0.00 
   11   14    0     -0.46      0.00 
   12   14    0     -0.85      0.00 
   13   14    0     -1.31      0.00 
   14   14    0     -0.09      0.00 
   15   14    0     -0.90      0.00 
   16   14    0      0.62      0.00 
   17   14    0     -0.24      0.00 
    1   15    0     -5.73      0.00 
    2   15    0      0.81      0.00 
    3   15    0      0.22      0.00 
    4   15    0     -0.94      0.00 
    5   15    0      3.94      0.00 
    6   15    0     -1.71      0.00 
    7   15    0      1.66      0.00 
    8   15    0     -0.43      0.00 
    9   15    0     -0.68      0.00 
   10   15    0     -0.26      0.00 
   11   15    0     -1.34      0.00 
   12   15    0     -0.92      0.00 
   13   15    0     -1.15      0.00 
   14   15    0     -0.98      0.00 
   15   15    0      0.09      0.00 
   16   15    0     -0.51      0.00 
   17   15    0      0.56      0.00 
    0   16    0     -5.33      0.00 
    1   16    0      1.62      0.00 
    2   16    0     -2.94      0.00 
    3   16    0      1.53      0.00 
    4   16    0      1.64      0.00 
    5   16    0     -1.47      0.00 
    6   16    0      2.53      0.00 
    7   16    0     -1.98      0.00 
    8   16    0      0.54      0.00 
    9   16    0     -1.05      0.00 
   10   16    0     -0.80      0.00 
   11   16    0     -0.93      0.00 
   12   16    0     -1.69      0.00 
   13   16    0     -0.84      0.00 
   14   16    0     -0.85      0.00 
   15   16    0     -0.55      0.00 
   16   16    0      0.46      0.00 
    1   17    0     -3.17      0.00 
    2   17    0      2.70      0.00 
    3   17    0     -1.31      0.00 
    4   17    0      0.60      0.00 
    5   17    0      1.20      0.00 
    6   17    0     -1.89      0.00 
    7   17    0      1.31      0.00 
    8   17    0     -1.94      0.00 
    9   17    0      0.37      0.00 
   10   17    0     -1.57      0.00 
   11   17    0     -1.13      0.00 
   12   17    0     -1.00      0.00 
   13   17    0     -1.52      0.00 
   14   17    0     -0.40      0.00 
   15   17    0     -0.04      0.00 
    0   18    0     -1.46      0.00 
    1   18    0      1.59      0.00 
    2   18    0     -1.95      0.00 
    3   18    0      2.00      0.00 
    4   18    0     -1.09      0.00 
    5   18    0     -0.27      0.00 
    6   18    0      0.56      0.00 
    7   18    0     -1.64      0.00 
    8   18    0      0.98      0.00 
    9   18    0     -2.14      0.00 
   10   18    0      0.06      0.00 
   11   18    0     -1.68      0.00 
   12   18    0     -1.31      0.00 
   13   18    0     -0.45      0.00 
   14   18    0     -0.61      0.00 
   15   18    0      0.08      0.00 
    1   19    0     -0.43      0.00 
    2   19    0      1.59      0.00 
    3   19    0     -1.85      0.00 
    4   19    0      0.95      0.00 
    5   19    0     -0.98      0.00 
    6   19    0     -0.26      0.00 
    7   19    0      0.38      0.00 
    8   19    0     -1.64      0.00 
    9   19    0      0.67      0.00 
   10   19    0     -2.27      0.00 
   11   19    0     -0.42      0.00 
   12   19    0     -0.97      0.00 
   13   19    0     -0.78      0.00 
   14   19    0      0.19      0.00 
    0   20    0      0.76      0.00 
    1   20    0      0.52      0.00 
    2   20    0     -0.68      0.00 
    3   20    0      0.81      0.00 
    4   20    0     -1.61      0.00 
    5   20    0      0.62      0.00 
    6   20    0     -0.63      0.00 
    7   20    0     -0.31      0.00 
    8   20    0      0.20      0.00 
    9   20    0     -1.90      0.00 
   10   20    0      0.14      0.00 
   11   20    0     -1.55      0.00 
   12   20    0     -0.43      0.00 
   13   20    0     -0.04      0.00 
    1   21    0      0.58      0.00 
    2   21    0      0.27      0.00 
    3   21    0     -0.89      0.00 
    4   21    0      0.38      0.00 
    5   21    0     -0.91      0.00 
    6   21    0      0.49      0.00 
    7   21    0     -0.42      0.00 
    8   21    0     -0.77      0.00 
    9   21    0     -0.13      0.00 
   10   21    0     -1.49      0.00 
   11   21    0     -0.14      0.00 
   12   21    0     -0.41      0.00 
    0   22    0      0.67      0.00 
    1   22    0      0.13      0.00 
    2   22    0      0.02      0.00 
    3   22    0      0.06      0.00 
    4   22    0     -0.45      0.00 
    5   22    0      0.29      0.00 
    6   22    0     -0.31      0.00 
    7   22    0      0.02      0.00 
    8   22    0     -0.41      0.00 
    9   22    0     -0.89      0.00 
   10   22    0     -0.31      0.00 
    1   23    0      0.18      0.00 
    2   23    0      0.30      0.00 
    3   23    0      0.00      0.00 
    4   23    0      0.08      0.00 
    5   23    0      0.13      0.00 
    6   23    0      0.11      0.00 
    7   23    0     -0.08      0.00 
    8   23    0     -0.43      0.00 
    9   23    0     -0.45      0.00 
    0   24    0     -0.11      0.00 
    1   24    0      0.44      0.00 
    2   24    0      0.04      0.00 
    3   24    0      0.43      0.00 
    4   24    0      0.28      0.00 
    5   24    0      0.12      0.00 
    6   24    0      0.31      0.00 
    7   24    0     -0.25      0.00 
    1   25    0     -0.20      0.00 
    2   25    0      0.71      0.00 
    3   25    0      0.21      0.00 
    4   25    0      0.34      0.00 
  -21    0    1      0.68      0.00 
  -19    0    1      1.59      0.00 
  -17    0    1      0.00      0.00 
  -15    0    1     -1.98      0.00 
  -13    0    1     -1.64      0.00 
  -11    0    1     -4.39      0.00 
   -9    0    1     -1.98      0.00 
   -7    0    1     12.13      0.00 
   -5    0    1     12.51      0.00 
   -3    0    1    -26.51      0.00 
   -1    0    1    -65.28      0.00 
    3    0    1     16.52      0.00 
    5    0    1     17.86      0.00 
    7    0    1     -0.37      0.00 
    9    0    1     -7.30      0.00 
   11    0    1     -4.07      0.00 
   13    0    1      0.21      0.00 
   15    0    1      2.46      0.00 
   17    0    1      2.70      0.00 
   19    0    1      0.41      0.00 
   21    0    1     -0.60      0.00 
  -21    1    1     -0.03      0.00 
  -20    1    1      1.32      0.00 
  -19    1    1     -0.14      0.00 
  -18    1    1      1.21      0.00 
  -17    1    1      0.03      0.00 
  -16    1    1     -1.17      0.00 
  -15    1    1      0.47      0.00 
  -14    1    1     -1.84      0.00 
  -13    1    1      0.13      0.00 
  -12    1    1     -2.41      0.00 
  -11    1    1      0.37      0.00 
  -10    1    1     -3.93      0.00 
   -9    1    1      4.55      0.00 
   -8    1    1      4.85      0.00 
   -7    1    1      6.45      0.00 
   -6    1    1     14.21      0.00 
   -5    1    1     -3.54      0.00 
   -4    1    1     -3.95      0.00 
   -3    1    1    -12.62      0.00 
   -2    1    1    -47.74      0.00 
   -1    1    1     -2.37      0.00 
    0    1    1    -52.52      0.00 
    1    1    1     13.38      0.00 
    2    1    1     -3.20      0.00 
    3    1    1     11.89      0.00 
    4    1    1     20.50      0.00 
    5    1    1     -0.13      0.00 
    6    1    1      6.37      0.00 
    7    1    1     -4.67      0.00 
    8    1    1     -5.13      0.00 
    9    1    1     -1.38      0.00 
   10    1    1     -5.68      0.00 
   11    1    1      1.10      0.00 
   12    1    1     -1.48      0.00 
   13    1    1      1.03      0.00 
   14    1    1      1.33      0.00 
   15    1    1      0.28      0.00 
   16    1    1      2.95      0.00 
   17    1    1     -0.24      0.00 
   18    1    1      1.59      0.00 
   19    1    1     -0.13      0.00 
   20    1    1     -0.34      0.00 
   21    1    1      0.14      0.00 
  -21    2    1      0.61      0.00 
  -20    2    1     -0.10      0.00 
  -19    2    1      1.61      0.00 
  -18    2    1     -0.19      0.00 
  -17    2    1      0.43      0.00 
  -16    2    1      0.36      0.00 
  -15    2    1     -1.78      0.00 
  -14    2    1      0.71      0.00 
  -13    2    1     -1.76      0.00 
  -12    2    1      0.12      0.00 
  -11    2    1     -2.18      0.00 
  -10    2    1      3.80      0.00 
   -9    2    1      1.35      0.00 
   -8    2    1     11.14      0.00 
   -7    2    1      8.75      0.00 
   -6    2    1      4.26      0.00 
   -5    2    1      3.41      0.00 
   -4    2    1    -16.31      0.00 
   -3    2    1    -23.25      0.00 
   -2    2    1    -15.16      0.00 
   -1    2    1    -43.35      0.00 
    0    2    1     12.41      0.00 
    1    2    1    -18.21      0.00 
    2    2    1     24.82      0.00 
    3    2    1     12.58      0.00 
    4    2    1      8.77      0.00 
    5    2    1      8.36      0.00 
    6    2    1     -6.49      0.00 
    7    2    1     -2.28      0.00 
    8    2    1     -5.31      0.00 
    9    2    1     -4.49      0.00 
   10    2    1      0.42      0.00 
   11    2    1     -2.51      0.00 
   12    2    1      2.03      0.00 
   13    2    1     -0.07      0.00 
   14    2    1      1.28      0.00 
   15    2    1      2.02      0.00 
   16    2    1     -0.05      0.00 
   17    2    1      2.49      0.00 
   18    2    1     -0.55      0.00 
   19    2    1      0.36      0.00 
   20    2    1      0.02      0.00 
   21    2    1     -0.47      0.00 
  -21    3    1      0.12      0.00 
  -20    3    1      1.14      0.00 
  -19    3    1     -0.12      0.00 
  -18    3    1      1.46      0.00 
  -17    3    1     -0.15      0.00 
  -16    3    1     -0.55      0.00 
  -15    3    1      0.59      0.00 
  -14    3    1     -2.05      0.00 
  -13    3    1      0.71      0.00 
  -12    3    1     -1.15      0.00 
  -11    3    1      2.07      0.00 
  -10    3    1      1.53      0.00 
   -9    3    1      9.33      0.00 
   -8    3    1      5.87      0.00 
   -7    3    1     10.98      0.00 
   -6    3    1      2.08      0.00 
   -5    3    1     -7.67      0.00 
   -4    3    1    -11.77      0.00 
   -3    3    1    -20.80      0.00 
   -2    3    1    -24.46      0.00 
   -1    3    1      0.77      0.00 
    0    3    1    -16.12      0.00 
    1    3    1     26.00      0.00 
    2    3    1      5.36      0.00 
    3    3    1     18.68      0.00 
    4    3    1      5.68      0.00 
    5    3    1     -2.22      0.00 
    6    3    1     -2.99      0.00 
    7    3    1     -7.64      0.00 
    8    3    1     -3.04      0.00 
    9    3    1     -1.89      0.00 
   10    3    1     -1.65      0.00 
   11    3    1      1.59      0.00 
   12    3    1     -0.70      0.00 
   13    3    1      2.05      0.00 
   14    3    1      0.49      0.00 
   15    3    1      0.91      0.00 
   16    3    1      2.18      0.00 
   17    3    1     -0.71      0.00 
   18    3    1      1.20      0.00 
   19    3    1     -0.58      0.00 
   20    3    1     -0.29      0.00 
   21    3    1      0.21      0.00 
  -21    4    1      0.42      0.00 
  -20    4    1      0.20      0.00 
  -19    4    1      1.37      0.00 
  -18    4    1     -0.28      0.00 
  -17    4    1      0.76      0.00 
  -16    4    1     -0.25      0.00 
  -15    4    1     -1.52      0.00 
  -14    4    1      0.80      0.00 
  -13    4    1     -1.59      0.00 
  -12    4    1      1.92      0.00 
  -11    4    1      1.45      0.00 
  -10    4    1      5.83      0.00 
   -9    4    1      5.57      0.00 
   -8    4    1     10.41      0.00 
   -7    4    1      2.43      0.00 
   -6    4    1      1.48      0.00 
   -5    4    1     -9.36      0.00 
   -4    4    1    -14.96      0.00 
   -3    4    1    -14.54      0.00 
   -2    4    1     -7.15      0.00 
   -1    4    1     -6.77      0.00 
    0    4    1     18.00      0.00 
    1    4    1      5.96      0.00 
    2    4    1     20.85      0.00 
    3    4    1      4.74      0.00 
    4    4    1      2.73      0.00 
    5    4    1     -5.23      0.00 
    6    4    1     -6.67      0.00 
    7    4    1     -4.54      0.00 
    8    4    1     -3.08      0.00 
    9    4    1     -0.73      0.00 
   10    4    1      0.28      0.00 
   11    4    1     -0.08      0.00 
   12    4    1      1.28      0.00 
   13    4    1     -0.23      0.00 
   14    4    1      1.68      0.00 
   15    4    1      0.82      0.00 
   16    4    1     -0.01      0.00 
   17    4    1      1.37      0.00 
   18    4    1     -1.18      0.00 
   19    4    1      0.02      0.00 
   20    4    1     -0.31      0.00 
   21    4    1     -0.35      0.00 
  -20    5    1      0.75      0.00 
  -19    5    1      0.07      0.00 
  -18    5    1      1.06      0.00 
  -17    5    1     -0.83      0.00 
  -16    5    1     -0.29      0.00 
  -15    5    1     -0.15      0.00 
  -14    5    1     -1.68      0.00 
  -13    5    1      1.95      0.00 
  -12    5    1      0.22      0.00 
  -11    5    1      4.37      0.00 
  -10    5    1      4.37      0.00 
   -9    5    1      6.99      0.00 
   -8    5    1      4.31      0.00 
   -7    5    1      4.03      0.00 
   -6    5    1     -5.76      0.00 
   -5    5    1     -6.99      0.00 
   -4    5    1    -12.05      0.00 
   -3    5    1     -7.04      0.00 
   -2    5    1     -2.96      0.00 
   -1    5    1     10.96      0.00 
    0    5    1      8.81      0.00 
    1    5    1     17.71      0.00 
    2    5    1      7.35      0.00 
    3    5    1      3.59      0.00 
    4    5    1     -3.96      0.00 
    5    5    1     -6.23      0.00 
    6    5    1     -6.54      0.00 
    7    5    1     -2.90      0.00 
    8    5    1     -1.86      0.00 
    9    5    1      0.28      0.00 
   10    5    1      0.17      0.00 
   11    5    1     -0.16      0.00 
   12    5    1      0.21      0.00 
   13    5    1      0.83      0.00 
   14    5    1      0.02      0.00 
   15    5    1      0.84      0.00 
   16    5    1      0.61      0.00 
   17    5    1     -1.01      0.00 
   18    5    1      0.12      0.00 
   19    5    1     -1.08      0.00 
   20    5    1     -0.41      0.00 
  -20    6    1      0.41      0.00 
  -19    6    1      0.64      0.00 
  -18    6    1     -0.69      0.00 
  -17    6    1      0.36      0.00 
  -16    6    1     -1.20      0.00 
  -15    6    1     -0.78      0.00 
  -14    6    1      0.92      0.00 
  -13    6    1     -0.65      0.00 
  -12    6    1      3.83      0.00 
  -11    6    1      2.05      0.00 
  -10    6    1      5.16      0.00 
   -9    6    1      3.97      0.00 
   -8    6    1      3.11      0.00 
   -7    6    1     -0.98      0.00 
   -6    6    1     -3.15      0.00 
   -5    6    1     -8.24      0.00 
   -4    6    1     -4.73      0.00 
   -3    6    1     -3.58      0.00 
   -2    6    1      7.37      0.00 
   -1    6    1      7.61      0.00 
    0    6    1     15.38      0.00 
    1    6    1      8.67      0.00 
    2    6    1      3.66      0.00 
    3    6    1     -0.10      0.00 
    4    6    1     -8.14      0.00 
    5    6    1     -4.79      0.00 
    6    6    1     -4.77      0.00 
    7    6    1     -2.73      0.00 
    8    6    1      1.00      0.00 
    9    6    1     -1.08      0.00 
   10    6    1      0.00      0.00 
   11    6    1      0.02      0.00 
   12    6    1     -0.79      0.00 
   13    6    1      0.40      0.00 
   14    6    1      0.47      0.00 
   15    6    1      0.14      0.00 
   16    6    1     -0.37      0.00 
   17    6    1     -0.18      0.00 
   18    6    1     -1.37      0.00 
   19    6    1     -0.57      0.00 
   20    6    1     -0.65      0.00 
  -20    7    1      0.27      0.00 
  -19    7    1     -0.24      0.00 
  -18    7    1      0.16      0.00 
  -17    7    1     -1.51      0.00 
  -16    7    1      0.03      0.00 
  -15    7    1     -0.54      0.00 
  -14    7    1     -0.33      0.00 
  -13    7    1      2.51      0.00 
  -12    7    1      0.31      0.00 
  -11    7    1      4.41      0.00 
  -10    7    1      1.74      0.00 
   -9    7    1      2.75      0.00 
   -8    7    1      0.86      0.00 
   -7    7    1     -1.70      0.00 
   -6    7    1     -2.95      0.00 
   -5    7    1     -3.72      0.00 
   -4    7    1     -2.19      0.00 
   -3    7    1      3.87      0.00 
   -2    7    1      4.67      0.00 
   -1    7    1     13.24      0.00 
    0    7    1      6.35      0.00 
    1    7    1      6.54      0.00 
    2    7    1      1.14      0.00 
    3    7    1     -7.86      0.00 
    4    7    1     -1.11      0.00 
    5    7    1     -8.95      0.00 
    6    7    1     -0.11      0.00 
    7    7    1     -1.04      0.00 
    8    7    1     -1.35      0.00 
    9    7    1      1.07      0.00 
   10    7    1     -1.65      0.00 
   11    7    1     -0.92      0.00 
   12    7    1      0.25      0.00 
   13    7    1     -0.56      0.00 
   14    7    1      0.65      0.00 
   15    7    1     -0.29      0.00 
   16    7    1     -0.20      0.00 
   17    7    1     -1.16      0.00 
   18    7    1     -0.82      0.00 
   19    7    1     -1.02      0.00 
   20    7    1     -0.53      0.00 
  -20    8    1     -0.02      0.00 
  -19    8    1     -0.14      0.00 
  -18    8    1     -1.20      0.00 
  -17    8    1      0.00      0.00 
  -16    8    1     -1.38      0.00 
  -15    8    1      0.35      0.00 
  -14    8    1      0.66      0.00 
  -13    8    1     -0.07      0.00 
  -12    8    1      3.02      0.00 
  -11    8    1     -0.21      0.00 
  -10    8    1      2.90      0.00 
   -9    8    1     -0.09      0.00 
   -8    8    1     -0.08      0.00 
   -7    8    1     -0.34      0.00 
   -6    8    1     -2.59      0.00 
   -5    8    1      0.94      0.00 
   -4    8    1      0.27      0.00 
   -3    8    1      4.32      0.00 
   -2    8    1      8.18      0.00 
   -1    8    1      4.01      0.00 
    0    8    1      8.79      0.00 
    1    8    1     -0.92      0.00 
    2    8    1     -2.52      0.00 
    3    8    1     -0.77      0.00 
    4    8    1    -10.04      0.00 
    5    8    1      3.61      0.00 
    6    8    1     -5.76      0.00 
    7    8    1      1.89      0.00 
    8    8    1     -0.30      0.00 
    9    8    1     -2.24      0.00 
   10    8    1      0.01      0.00 
   11    8    1     -1.37      0.00 
   12    8    1     -0.43      0.00 
   13    8    1      0.77      0.00 
   14    8    1     -0.46      0.00 
   15    8    1      0.45      0.00 
   16    8    1     -1.13      0.00 
   17    8    1     -0.74      0.00 
   18    8    1     -1.05      0.00 
   19    8    1     -0.80      0.00 
   20    8    1     -0.45      0.00 
  -20    9    1     -0.14      0.00 
  -19    9    1     -0.83      0.00 
  -18    9    1     -0.36      0.00 
  -17    9    1     -1.47      0.00 
  -16    9    1      0.37      0.00 
  -15    9    1     -0.63      0.00 
  -14    9    1      0.31      0.00 
  -13    9    1      1.07      0.00 
  -12    9    1     -0.94      0.00 
  -11    9    1      2.18      0.00 
  -10    9    1     -1.40      0.00 
   -9    9    1      1.37      0.00 
   -8    9    1     -0.64      0.00 
   -7    9    1     -0.44      0.00 
   -6    9    1      1.98      0.00 
   -5    9    1     -0.97      0.00 
   -4    9    1      5.39      0.00 
   -3    9    1      2.03      0.00 
   -2    9    1      4.56      0.00 
   -1    9    1      6.02      0.00 
    0    9    1     -1.77      0.00 
    1    9    1      3.14      0.00 
    2    9    1     -3.69      0.00 
    3    9    1     -4.94      0.00 
    4    9    1      3.28      0.00 
    5    9    1     -7.79      0.00 
    6    9    1      5.99      0.00 
    7    9    1     -4.26      0.00 
    8    9    1      0.51      0.00 
    9    9    1     -0.89      0.00 
   10    9    1     -2.29      0.00 
   11    9    1      0.48      0.00 
   12    9    1     -0.39      0.00 
   13    9    1      0.38      0.00 
   14    9    1      0.74      0.00 
   15    9    1     -1.00      0.00 
   16    9    1     -0.19      0.00 
   17    9    1     -1.24      0.00 
   18    9    1     -0.80      0.00 
   19    9    1     -0.39      0.00 
  -19   10    1     -0.44      0.00 
  -18   10    1     -1.23      0.00 
  -17   10    1     -0.08      0.00 
  -16   10    1     -1.06      0.00 
  -15   10    1      0.45      0.00 
  -14   10    1     -0.36      0.00 
  -13   10    1     -0.71      0.00 
  -12   10    1      0.66      0.00 
  -11   10    1     -1.95      0.00 
  -10   10    1      1.55      0.00 
   -9   10    1     -1.49      0.00 
   -8   10    1      1.49      0.00 
   -7   10    1      0.64      0.00 
   -6   10    1      0.32      0.00 
   -5   10    1      4.39      0.00 
   -4   10    1     -1.10      0.00 
   -3   10    1      5.81      0.00 
   -2   10    1      0.32      0.00 
   -1   10    1      0.88      0.00 
    0   10    1      3.37      0.00 
    1   10    1     -4.63      0.00 
    2   10    1      1.74      0.00 
    3   10    1     -0.83      0.00 
    4   10    1     -3.84      0.00 
    5   10    1      5.97      0.00 
    6   10    1     -6.27      0.00 
    7   10    1      4.26      0.00 
    8   10    1     -3.92      0.00 
    9   10    1     -0.51      0.00 
   10   10    1     -0.12      0.00 
   11   10    1     -1.15      0.00 
   12   10    1      1.69      0.00 
   13   10    1      0.05      0.00 
   14   10    1      0.15      0.00 
   15   10    1      0.03      0.00 
   16   10    1     -1.34      0.00 
   17   10    1     -0.49      0.00 
   18   10    1     -0.54      0.00 
   19   10    1     -0.40      0.00 
  -19   11    1     -0.83      0.00 
  -18   11    1     -0.32      0.00 
  -17   11    1     -1.03      0.00 
  -16   11    1      0.16      0.00 
  -15   11    1     -0.88      0.00 
  -14   11    1     -0.25      0.00 
  -13   11    1     -0.56      0.00 
  -12   11    1     -1.75      0.00 
  -11   11    1      0.64      0.00 
  -10   11    1     -1.80      0.00 
   -9   11    1      2.02      0.00 
   -8   11    1     -0.64      0.00 
   -7   11    1      1.96      0.00 
   -6   11    1      1.39      0.00 
   -5   11    1     -0.60      0.00 
   -4   11    1      4.30      0.00 
   -3   11    1     -3.06      0.00 
   -2   11    1      3.98      0.00 
   -1   11    1     -0.63      0.00 
    0   11    1     -1.05      0.00 
    1   11    1      3.71      0.00 
    2   11    1     -3.09      0.00 
    3   11    1      2.28      0.00 
    4   11    1      1.75      0.00 
    5   11    1     -3.34      0.00 
    6   11    1      4.67      0.00 
    7   11    1     -5.58      0.00 
    8   11    1      2.27      0.00 
    9   11    1     -2.48      0.00 
   10   11    1      0.07      0.00 
   11   11    1      1.60      0.00 
   12   11    1     -0.31      0.00 
   13   11    1      1.75      0.00 
   14   11    1     -0.41      0.00 
   15   11    1     -0.58      0.00 
   16   11    1     -0.48      0.00 
   17   11    1     -0.84      0.00 
   18   11    1     -0.12      0.00 
   19   11    1      0.16      0.00 
  -18   12    1     -0.69      0.00 
  -17   12    1     -0.11      0.00 
  -16   12    1     -0.89      0.00 
  -15   12    1      0.01      0.00 
  -14   12    1     -1.01      0.00 
  -13   12    1     -1.02      0.00 
  -12   12    1     -0.31      0.00 
  -11   12    1     -1.69      0.00 
  -10   12    1      1.37      0.00 
   -9   12    1     -0.91      0.00 
   -8   12    1      2.37      0.00 
   -7   12    1     -0.71      0.00 
   -6   12    1      0.86      0.00 
   -5   12    1      0.47      0.00 
   -4   12    1     -2.58      0.00 
   -3   12    1      3.59      0.00 
   -2   12    1     -3.38      0.00 
   -1   12    1      3.59      0.00 
    0   12    1      1.08      0.00 
    1   12    1     -0.33      0.00 
    2   12    1      4.68      0.00 
    3   12    1     -1.47      0.00 
    4   12    1      1.67      0.00 
    5   12    1      1.23      0.00 
    6   12    1     -3.44      0.00 
    7   12    1      2.73      0.00 
    8   12    1     -3.94      0.00 
    9   12    1      2.09      0.00 
   10   12    1     -0.09      0.00 
   11   12    1      0.80      0.00 
   12   12    1      2.23      0.00 
   13   12    1     -0.45      0.00 
   14   12    1      0.74      0.00 
   15   12    1     -0.89      0.00 
   16   12    1     -0.60      0.00 
   17   12    1     -0.17      0.00 
   18   12    1     -0.07      0.00 
  -18   13    1     -0.24      0.00 
  -17   13    1     -0.58      0.00 
  -16   13    1      0.04      0.00 
  -15   13    1     -1.02      0.00 
  -14   13    1     -0.12      0.00 
  -13   13    1     -0.76      0.00 
  -12   13    1     -1.08      0.00 
  -11   13    1      0.54      0.00 
  -10   13    1     -0.88      0.00 
   -9   13    1      1.77      0.00 
   -8   13    1     -0.84      0.00 
   -7   13    1      1.28      0.00 
   -6   13    1     -2.18      0.00 
   -5   13    1     -0.92      0.00 
   -4   13    1      0.04      0.00 
   -3   13    1     -2.62      0.00 
   -2   13    1      4.74      0.00 
   -1   13    1     -1.15      0.00 
    0   13    1      4.41      0.00 
    1   13    1      2.71      0.00 
    2   13    1     -0.12      0.00 
    3   13    1      3.79      0.00 
    4   13    1     -2.02      0.00 
    5   13    1      0.44      0.00 
    6   13    1      0.20      0.00 
    7   13    1     -2.56      0.00 
    8   13    1      2.55      0.00 
    9   13    1     -1.39      0.00 
   10   13    1      2.45      0.00 
   11   13    1      1.37      0.00 
   12   13    1      0.67      0.00 
   13   13    1      1.42      0.00 
   14   13    1     -0.87      0.00 
   15   13    1      0.13      0.00 
   16   13    1     -0.64      0.00 
   17   13    1     -0.07      0.00 
   18   13    1      0.32      0.00 
  -17   14    1     -0.16      0.00 
  -16   14    1     -0.72      0.00 
  -15   14    1      0.40      0.00 
  -14   14    1     -0.95      0.00 
  -13   14    1      0.08      0.00 
  -12   14    1     -0.04      0.00 
  -11   14    1     -0.66      0.00 
  -10   14    1      1.07      0.00 
   -9   14    1     -0.51      0.00 
   -8   14    1      0.86      0.00 
   -7   14    1     -2.10      0.00 
   -6   14    1     -0.43      0.00 
   -5   14    1     -2.89      0.00 
   -4   14    1     -0.84      0.00 
   -3   14    1      2.12      0.00 
   -2   14    1     -0.34      0.00 
   -1   14    1      6.40      0.00 
    0   14    1      0.62      0.00 
    1   14    1      3.67      0.00 
    2   14    1      2.08      0.00 
    3   14    1     -1.69      0.00 
    4   14    1      2.20      0.00 
    5   14    1     -2.60      0.00 
    6   14    1      0.32      0.00 
    7   14    1      0.84      0.00 
    8   14    1     -0.75      0.00 
    9   14    1      2.95      0.00 
   10   14    1      0.49      0.00 
   11   14    1      2.11      0.00 
   12   14    1      1.21      0.00 
   13   14    1      0.11      0.00 
   14   14    1      0.58      0.00 
   15   14    1     -0.83      0.00 
   16   14    1      0.23      0.00 
   17   14    1     -0.10      0.00 
  -17   15    1     -0.13      0.00 
  -16   15    1      0.20      0.00 
  -15   15    1     -0.83      0.00 
  -14   15    1      0.99      0.00 
  -13   15    1     -0.54      0.00 
  -12   15    1      0.26      0.00 
  -11   15    1      0.48      0.00 
  -10   15    1     -0.55      0.00 
   -9   15    1      0.51      0.00 
   -8   15    1     -1.23      0.00 
   -7   15    1     -0.74      0.00 
   -6   15    1     -3.07      0.00 
   -5   15    1     -0.54      0.00 
   -4   15    1     -0.82      0.00 
   -3   15    1      1.34      0.00 
   -2   15    1      4.83      0.00 
   -1   15    1      1.19      0.00 
    0   15    1      5.64      0.00 
    1   15    1     -0.04      0.00 
    2   15    1      1.06      0.00 
    3   15    1      0.79      0.00 
    4   15    1     -2.85      0.00 
    5   15    1      1.83      0.00 
    6   15    1     -1.41      0.00 
    7   15    1      1.13      0.00 
    8   15    1      1.83      0.00 
    9   15    1      0.73      0.00 
   10   15    1      2.54      0.00 
   11   15    1      0.91      0.00 
   12   15    1      1.35      0.00 
   13   15    1      0.53      0.00 
   14   15    1     -0.29      0.00 
   15   15    1      0.39      0.00 
   16   15    1     -0.53      0.00 
   17   15    1      0.24      0.00 
  -16   16    1     -0.29      0.00 
  -15   16    1      0.86      0.00 
  -14   16    1     -0.74      0.00 
  -13   16    1      1.36      0.00 
  -12   16    1     -0.23      0.00 
  -11   16    1     -0.07      0.00 
  -10   16    1      0.15      0.00 
   -9   16    1     -1.14      0.00 
   -8   16    1     -0.78      0.00 
   -7   16    1     -2.06      0.00 
   -6   16    1     -1.13      0.00 
   -5   16    1     -1.68      0.00 
   -4   16    1      1.38      0.00 
   -3   16    1      2.49      0.00 
   -2   16    1      2.75      0.00 
   -1   16    1      4.82      0.00 
    0   16    1      0.10      0.00 
    1   16    1      2.68      0.00 
    2   16    1     -1.28      0.00 
    3   16    1     -0.93      0.00 
    4   16    1      0.85      0.00 
    5   16    1     -2.09      0.00 
    6   16    1      2.22      0.00 
    7   16    1      0.11      0.00 
    8   16    1      1.76      0.00 
    9   16    1      1.66      0.00 
   10   16    1      1.25      0.00 
   11   16    1      1.72      0.00 
   12   16    1      0.50      0.00 
   13   16    1      0.60      0.00 
   14   16    1      0.20      0.00 
   15   16    1     -0.55      0.00 
   16   16    1      0.29      0.00 
  -16   17    1      0.10      0.00 
  -15   17    1     -0.36      0.00 
  -14   17    1      1.44      0.00 
  -13   17    1     -0.65      0.00 
  -12   17    1      1.03      0.00 
  -11   17    1     -0.51      0.00 
  -10   17    1     -0.99      0.00 
   -9   17    1     -0.81      0.00 
   -8   17    1     -1.76      0.00 
   -7   17    1     -1.24      0.00 
   -6   17    1     -1.28      0.00 
   -5   17    1      0.41      0.00 
   -4   17    1      1.37      0.00 
   -3   17    1      2.89      0.00 
   -2   17    1      3.42      0.00 
   -1   17    1      1.45      0.00 
    0   17    1      2.12      0.00 
    1   17    1     -1.66      0.00 
    2   17    1      0.41      0.00 
    3   17    1     -0.96      0.00 
    4   17    1     -0.97      0.00 
    5   17    1      1.51      0.00 
    6   17    1     -0.70      0.00 
    7   17    1      2.23      0.00 
    8   17    1      0.39      0.00 
    9   17    1      1.98      0.00 
   10   17    1      0.94      0.00 
   11   17    1      1.01      0.00 
   12   17    1      0.99      0.00 
   13   17    1      0.01      0.00 
   14   17    1     -0.17      0.00 
   15   17    1      0.07      0.00 
  -15   18    1      0.61      0.00 
  -14   18    1     -0.37      0.00 
  -13   18    1      1.47      0.00 
  -12   18    1     -0.92      0.00 
  -11   18    1     -0.03      0.00 
  -10   18    1     -1.28      0.00 
   -9   18    1     -1.71      0.00 
   -8   18    1     -1.15      0.00 
   -7   18    1     -1.14      0.00 
   -6   18    1     -0.03      0.00 
   -5   18    1      1.07      0.00 
   -4   18    1      1.95      0.00 
   -3   18    1      2.87      0.00 
   -2   18    1      1.91      0.00 
   -1   18    1      1.29      0.00 
    0   18    1     -0.83      0.00 
    1   18    1     -0.09      0.00 
    2   18    1     -1.70      0.00 
    3   18    1      0.06      0.00 
    4   18    1      0.15      0.00 
    5   18    1     -0.26      0.00 
    6   18    1      1.45      0.00 
    7   18    1     -0.15      0.00 
    8   18    1      2.09      0.00 
    9   18    1     -0.04      0.00 
   10   18    1      1.85      0.00 
   11   18    1      0.48      0.00 
   12   18    1      0.33      0.00 
   13   18    1      0.20      0.00 
   14   18    1     -0.27      0.00 
   15   18    1     -0.66      0.00 
  -14   19    1      0.90      0.00 
  -13   19    1     -0.58      0.00 
  -12   19    1      0.79      0.00 
  -11   19    1     -1.53      0.00 
  -10   19    1     -0.98      0.00 
   -9   19    1     -1.52      0.00 
   -8   19    1     -1.20      0.00 
   -7   19    1     -0.11      0.00 
   -6   19    1      0.69      0.00 
   -5   19    1      1.36      0.00 
   -4   19    1      2.57      0.00 
   -3   19    1      1.44      0.00 
   -2   19    1      1.40      0.00 
   -1   19    1     -0.35      0.00 
    0   19    1     -0.93      0.00 
    1   19    1     -1.55      0.00 
    2   19    1     -0.29      0.00 
    3   19    1     -0.49      0.00 
    4   19    1      0.32      0.00 
    5   19    1      0.43      0.00 
    6   19    1      0.08      0.00 
    7   19    1      1.13      0.00 
    8   19    1     -0.16      0.00 
    9   19    1      2.08      0.00 
   10   19    1     -0.24      0.00 
   11   19    1      1.11      0.00 
   12   19    1      0.07      0.00 
   13   19    1     -0.33      0.00 
   14   19    1     -0.41      0.00 
  -13   20    1      0.73      0.00 
  -12   20    1     -1.01      0.00 
  -11   20    1     -0.04      0.00 
  -10   20    1     -1.74      0.00 
   -9   20    1     -0.85      0.00 
   -8   20    1     -0.59      0.00 
   -7   20    1      0.26      0.00 
   -6   20    1      1.12      0.00 
   -5   20    1      1.93      0.00 
   -4   20    1      1.07      0.00 
   -3   20    1      1.67      0.00 
   -2   20    1     -0.41      0.00 
   -1   20    1     -0.77      0.00 
    0   20    1     -1.51      0.00 
    1   20    1     -1.13      0.00 
    2   20    1     -0.68      0.00 
    3   20    1      0.13      0.00 
    4   20    1      0.24      0.00 
    5   20    1      0.23      0.00 
    6   20    1      0.21      0.00 
    7   20    1      0.24      0.00 
    8   20    1      1.27      0.00 
    9   20    1     -0.14      0.00 
   10   20    1      1.57      0.00 
   11   20    1     -0.30      0.00 
   12   20    1      0.10      0.00 
   13   20    1     -0.27      0.00 
  -12   21    1      0.34      0.00 
  -11   21    1     -1.18      0.00 
  -10   21    1     -0.21      0.00 
   -9   21    1     -1.05      0.00 
   -8   21    1      0.06      0.00 
   -7   21    1      0.57      0.00 
   -6   21    1      1.15      0.00 
   -5   21    1      0.97      0.00 
   -4   21    1      1.36      0.00 
   -3   21    1     -0.36      0.00 
   -2   21    1     -0.15      0.00 
   -1   21    1     -1.50      0.00 
    0   21    1     -1.20      0.00 
    1   21    1     -1.15      0.00 
    2   21    1     -0.32      0.00 
    3   21    1      0.24      0.00 
    4   21    1     -0.01      0.00 
    5   21    1      0.26      0.00 
    6   21    1      0.16      0.00 
    7   21    1      0.38      0.00 
    8   21    1      0.42      0.00 
    9   21    1      1.21      0.00 
   10   21    1     -0.14      0.00 
   11   21    1      0.50      0.00 
   12   21    1     -0.33      0.00 
  -10   22    1     -0.85      0.00 
   -9   22    1      0.12      0.00 
   -8   22    1     -0.14      0.00 
   -7   22    1      0.50      0.00 
   -6   22    1      0.69      0.00 
   -5   22    1      0.70      0.00 
   -4   22    1     -0.10      0.00 
   -3   22    1      0.03      0.00 
   -2   22    1     -1.08      0.00 
   -1   22    1     -0.71      0.00 
    0   22    1     -1.41      0.00 
    1   22    1     -0.31      0.00 
    2   22    1     -0.45      0.00 
    3   22    1     -0.09      0.00 
    4   22    1      0.49      0.00 
    5   22    1     -0.34      0.00 
    6   22    1      0.31      0.00 
    7   22    1      0.33      0.00 
    8   22    1      0.67      0.00 
    9   22    1      0.41      0.00 
   10   22    1      0.49      0.00 
   -9   23    1     -0.42      0.00 
   -8   23    1      0.14      0.00 
   -7   23    1      0.18      0.00 
   -6   23    1      0.11      0.00 
   -5   23    1      0.08      0.00 
   -4   23    1     -0.17      0.00 
   -3   23    1     -0.45      0.00 
   -2   23    1     -0.42      0.00 
   -1   23    1     -0.82      0.00 
    0   23    1     -0.03      0.00 
    1   23    1     -1.08      0.00 
    2   23    1      0.19      0.00 
    3   23    1     -0.14      0.00 
    4   23    1     -0.39      0.00 
    5   23    1      0.44      0.00 
    6   23    1     -0.29      0.00 
    7   23    1      0.55      0.00 
    8   23    1      0.44      0.00 
    9   23    1      0.41      0.00 
   -7   24    1     -0.20      0.00 
   -6   24    1      0.03      0.00 
   -5   24    1     -0.33      0.00 
   -4   24    1     -0.08      0.00 
   -3   24    1     -0.40      0.00 
   -2   24    1      0.06      0.00 
   -1   24    1      0.06      0.00 
    0   24    1     -0.65      0.00 
    1   24    1      0.41      0.00 
    2   24    1     -0.95      0.00 
    3   24    1     -0.03      0.00 
    4   24    1     -0.06      0.00 
    5   24    1     -0.44      0.00 
    6   24    1      0.47      0.00 
    7   24    1      0.00      0.00 
   -4   25    1     -0.30      0.00 
   -3   25    1      0.38      0.00 
   -2   25    1      0.00      0.00 
   -1   25    1      0.32      0.00 
    0   25    1      0.39      0.00 
    1   25    1     -0.82      0.00 
    2   25    1      0.12      0.00 
    3   25    1     -0.71      0.00 
    4   25    1     -0.18      0.00 
  -20    0    2     -1.04      0.00 
  -18    0    2      0.45      0.00 
  -16    0    2      1.61      0.00 
  -14    0    2     -0.53      0.00 
  -12    0    2     -1.28      0.00 
  -10    0    2     -1.64      0.00 
   -8    0    2     -8.40      0.00 
   -6    0    2     -7.12      0.00 
   -4    0    2     13.22      0.00 
   -2    0    2     35.16      0.00 
    0    0    2     21.64      0.00 
    2    0    2    -10.66      0.00 
    4    0    2    -12.47      0.00 
    6    0    2     -1.60      0.00 
    8    0    2      2.44      0.00 
   10    0    2      3.33      0.00 
   12    0    2     -0.38      0.00 
   14    0    2     -2.97      0.00 
   16    0    2     -2.41      0.00 
   18    0    2     -0.01      0.00 
   20    0    2      0.59      0.00 
  -21    1    2     -0.97      0.00 
  -20    1    2      0.32      0.00 
  -19    1    2     -0.55      0.00 
  -18    1    2      0.00      0.00 
  -17    1    2      1.24      0.00 
  -16    1    2     -0.74      0.00 
  -15    1    2      0.93      0.00 
  -14    1    2     -0.75      0.00 
  -13    1    2     -1.25      0.00 
  -12    1    2     -0.22      0.00 
  -11    1    2     -1.08      0.00 
  -10    1    2     -2.10      0.00 
   -9    1    2     -5.17      0.00 
   -8    1    2     -4.87      0.00 
   -7    1    2     -8.98      0.00 
   -6    1    2     -0.99      0.00 
   -5    1    2      3.05      0.00 
   -4    1    2      6.61      0.00 
   -3    1    2     25.81      0.00 
   -2    1    2      4.42      0.00 
   -1    1    2     29.67      0.00 
    0    1    2     -5.03      0.00 
    1    1    2      0.80      0.00 
    2    1    2     -7.93      0.00 
    3    1    2    -14.71      0.00 
    4    1    2     -3.18      0.00 
    5    1    2     -4.07      0.00 
    6    1    2      1.80      0.00 
    7    1    2      1.71      0.00 
    8    1    2      2.55      0.00 
    9    1    2      3.04      0.00 
   10    1    2      0.43      0.00 
   11    1    2      1.44      0.00 
   12    1    2     -0.76      0.00 
   13    1    2     -1.95      0.00 
   14    1    2     -0.10      0.00 
   15    1    2     -2.90      0.00 
   16    1    2      0.64      0.00 
   17    1    2     -1.22      0.00 
   18    1    2      0.32      0.00 
   19    1    2      0.59      0.00 
   20    1    2     -0.17      0.00 
   21    1    2      0.26      0.00 
  -21    2    2      0.43      0.00 
  -20    2    2     -1.03      0.00 
  -19    2    2      0.40      0.00 
  -18    2    2      0.12      0.00 
  -17    2    2     -0.59      0.00 
  -16    2    2      1.45      0.00 
  -15    2    2     -1.50      0.00 
  -14    2    2      0.25      0.00 
  -13    2    2     -0.79      0.00 
  -12    2    2     -1.20      0.00 
  -11    2    2     -1.66      0.00 
  -10    2    2     -3.63      0.00 
   -9    2    2     -6.58      0.00 
   -8    2    2     -7.91      0.00 
   -7    2    2     -6.07      0.00 
   -6    2    2     -0.45      0.00 
   -5    2    2      5.75      0.00 
   -4    2    2     17.29      0.00 
   -3    2    2     10.32      0.00 
   -2    2    2     25.08      0.00 
   -1    2    2     -2.75      0.00 
    0    2    2      6.55      0.00 
    1    2    2    -12.66      0.00 
    2    2    2    -13.42      0.00 
    3    2    2     -8.37      0.00 
    4    2    2     -5.06      0.00 
    5    2    2     -0.03      0.00 
    6    2    2      4.16      0.00 
    7    2    2      3.94      0.00 
    8    2    2      2.67      0.00 
    9    2    2      2.37      0.00 
   10    2    2      1.54      0.00 
   11    2    2     -0.61      0.00 
   12    2    2     -0.58      0.00 
   13    2    2     -0.99      0.00 
   14    2    2     -2.18      0.00 
   15    2    2      0.64      0.00 
   16    2    2     -2.08      0.00 
   17    2    2      1.13      0.00 
   18    2    2     -0.07      0.00 
   19    2    2      0.11      0.00 
   20    2    2      0.49      0.00 
   21    2    2     -0.35      0.00 
  -21    3    2     -0.75      0.00 
  -20    3    2      0.55      0.00 
  -19    3    2     -0.75      0.00 
  -18    3    2      0.07      0.00 
  -17    3    2      0.74      0.00 
  -16    3    2     -1.26      0.00 
  -15    3    2      1.56      0.00 
  -14    3    2     -1.56      0.00 
  -13    3    2      0.04      0.00 
  -12    3    2     -1.47      0.00 
  -11    3    2     -2.74      0.00 
  -10    3    2     -5.22      0.00 
   -9    3    2     -7.09      0.00 
   -8    3    2     -8.03      0.00 
   -7    3    2     -2.60      0.00 
   -6    3    2      0.75      0.00 
   -5    3    2     13.70      0.00 
   -4    3    2     10.25      0.00 
   -3    3    2     20.73      0.00 
   -2    3    2      0.57      0.00 
   -1    3    2      6.24      0.00 
    0    3    2    -12.94      0.00 
    1    3    2    -13.61      0.00 
    2    3    2     -9.98      0.00 
    3    3    2     -8.18      0.00 
    4    3    2     -1.48      0.00 
    5    3    2      7.48      0.00 
    6    3    2      2.38      0.00 
    7    3    2      6.18      0.00 
    8    3    2      2.72      0.00 
    9    3    2      1.18      0.00 
   10    3    2      0.74      0.00 
   11    3    2     -0.39      0.00 
   12    3    2     -1.12      0.00 
   13    3    2     -1.09      0.00 
   14    3    2     -0.30      0.00 
   15    3    2     -1.63      0.00 
   16    3    2      1.47      0.00 
   17    3    2     -0.85      0.00 
   18    3    2      1.01      0.00 
   19    3    2      0.51      0.00 
   20    3    2     -0.24      0.00 
   21    3    2      0.16      0.00 
  -21    4    2      0.27      0.00 
  -20    4    2     -0.88      0.00 
  -19    4    2      0.45      0.00 
  -18    4    2     -0.18      0.00 
  -17    4    2     -0.28      0.00 
  -16    4    2      1.52      0.00 
  -15    4    2     -1.43      0.00 
  -14    4    2      1.67      0.00 
  -13    4    2     -1.85      0.00 
  -12    4    2     -1.05      0.00 
  -11    4    2     -4.00      0.00 
  -10    4    2     -5.56      0.00 
   -9    4    2     -6.81      0.00 
   -8    4    2     -4.90      0.00 
   -7    4    2     -1.81      0.00 
   -6    4    2      9.32      0.00 
   -5    4    2      7.29      0.00 
   -4    4    2     19.59      0.00 
   -3    4    2      0.94      0.00 
   -2    4    2      7.73      0.00 
   -1    4    2    -13.95      0.00 
    0    4    2    -12.93      0.00 
    1    4    2    -10.43      0.00 
    2    4    2    -13.56      0.00 
    3    4    2      1.61      0.00 
    4    4    2      5.37      0.00 
    5    4    2      2.73      0.00 
    6    4    2     11.31      0.00 
    7    4    2      0.21      0.00 
    8    4    2      3.86      0.00 
    9    4    2      0.40      0.00 
   10    4    2     -0.50      0.00 
   11    4    2      0.01      0.00 
   12    4    2     -1.03      0.00 
   13    4    2     -0.68      0.00 
   14    4    2     -0.60      0.00 
   15    4    2      0.82      0.00 
   16    4    2     -0.71      0.00 
   17    4    2      1.76      0.00 
   18    4    2      0.27      0.00 
   19    4    2      0.47      0.00 
   20    4    2      0.45      0.00 
  -20    5    2      0.28      0.00 
  -19    5    2     -0.58      0.00 
  -18    5    2      0.52      0.00 
  -17    5    2      0.75      0.00 
  -16    5    2     -0.39      0.00 
  -15    5    2      2.17      0.00 
  -14    5    2     -1.75      0.00 
  -13    5    2      0.87      0.00 
  -12    5    2     -3.58      0.00 
  -11    5    2     -3.07      0.00 
  -10    5    2     -5.59      0.00 
   -9    5    2     -4.97      0.00 
   -8    5    2     -1.99      0.00 
   -7    5    2      3.54      0.00 
   -6    5    2      6.06      0.00 
   -5    5    2     15.76      0.00 
   -4    5    2      1.79      0.00 
   -3    5    2     10.92      0.00 
   -2    5    2    -15.61      0.00 
   -1    5    2     -7.44      0.00 
    0    5    2    -15.36      0.00 
    1    5    2    -14.95      0.00 
    2    5    2      3.90      0.00 
    3    5    2     -1.66      0.00 
    4    5    2      8.94      0.00 
    5    5    2     10.86      0.00 
    6    5    2     -0.01      0.00 
    7    5    2      8.11      0.00 
    8    5    2     -2.87      0.00 
    9    5    2      1.72      0.00 
   10    5    2     -0.22      0.00 
   11    5    2     -1.15      0.00 
   12    5    2      0.26      0.00 
   13    5    2     -0.60      0.00 
   14    5    2      0.33      0.00 
   15    5    2      0.05      0.00 
   16    5    2      1.67      0.00 
   17    5    2      0.32      0.00 
   18    5    2      1.30      0.00 
   19    5    2      0.70      0.00 
   20    5    2      0.04      0.00 
  -20    6    2     -0.51      0.00 
  -19    6    2      0.65      0.00 
  -18    6    2      0.19      0.00 
  -17    6    2      0.76      0.00 
  -16    6    2      1.57      0.00 
  -15    6    2     -0.83      0.00 
  -14    6    2      1.79      0.00 
  -13    6    2     -3.01      0.00 
  -12    6    2     -0.74      0.00 
  -11    6    2     -4.95      0.00 
  -10    6    2     -2.98      0.00 
   -9    6    2     -2.44      0.00 
   -8    6    2      0.46      0.00 
   -7    6    2      5.43      0.00 
   -6    6    2      9.01      0.00 
   -5    6    2      4.90      0.00 
   -4    6    2      9.81      0.00 
   -3    6    2    -12.64      0.00 
   -2    6    2     -1.07      0.00 
   -1    6    2    -21.61      0.00 
    0    6    2     -9.32      0.00 
    1    6    2     -1.99      0.00 
    2    6    2     -5.17      0.00 
    3    6    2     14.71      0.00 
    4    6    2      4.31      0.00 
    5    6    2      6.42      0.00 
    6    6    2      7.56      0.00 
    7    6    2     -4.34      0.00 
    8    6    2      4.96      0.00 
    9    6    2     -3.27      0.00 
   10    6    2      0.82      0.00 
   11    6    2      0.32      0.00 
   12    6    2     -1.02      0.00 
   13    6    2      0.82      0.00 
   14    6    2     -0.02      0.00 
   15    6    2      1.42      0.00 
   16    6    2      0.63      0.00 
   17    6    2      1.65      0.00 
   18    6    2      0.94      0.00 
   19    6    2      0.56      0.00 
   20    6    2      0.55      0.00 
  -20    7    2      0.37      0.00 
  -19    7    2      0.00      0.00 
  -18    7    2      1.33      0.00 
  -17    7    2      0.85      0.00 
  -16    7    2      0.40      0.00 
  -15    7    2      1.50      0.00 
  -14    7    2     -1.98      0.00 
  -13    7    2      0.61      0.00 
  -12    7    2     -4.03      0.00 
  -11    7    2     -0.96      0.00 
  -10    7    2     -3.13      0.00 
   -9    7    2      0.49      0.00 
   -8    7    2      3.29      0.00 
   -7    7    2      4.42      0.00 
   -6    7    2      6.81      0.00 
   -5    7    2      4.70      0.00 
   -4    7    2     -5.11      0.00 
   -3    7    2     -0.22      0.00 
   -2    7    2    -20.90      0.00 
   -1    7    2     -2.86      0.00 
    0    7    2    -12.23      0.00 
    1    7    2     -1.13      0.00 
    2    7    2     11.08      0.00 
    3    7    2      0.14      0.00 
    4    7    2     14.01      0.00 
    5    7    2      1.24      0.00 
    6    7    2      0.52      0.00 
    7    7    2      3.90      0.00 
    8    7    2     -5.30      0.00 
    9    7    2      3.69      0.00 
   10    7    2     -2.00      0.00 
   11    7    2      0.29      0.00 
   12    7    2      0.68      0.00 
   13    7    2     -0.67      0.00 
   14    7    2      1.54      0.00 
   15    7    2      0.32      0.00 
   16    7    2      1.84      0.00 
   17    7    2      1.00      0.00 
   18    7    2      0.87      0.00 
   19    7    2      0.90      0.00 
   20    7    2      0.11      0.00 
  -20    8    2     -0.13      0.00 
  -19    8    2      1.29      0.00 
  -18    8    2      0.48      0.00 
  -17    8    2      1.36      0.00 
  -16    8    2      0.79      0.00 
  -15    8    2     -0.75      0.00 
  -14    8    2      0.84      0.00 
  -13    8    2     -2.77      0.00 
  -12    8    2      0.29      0.00 
  -11    8    2     -2.94      0.00 
  -10    8    2      1.12      0.00 
   -9    8    2      0.74      0.00 
   -8    8    2      3.25      0.00 
   -7    8    2      5.30      0.00 
   -6    8    2      1.22      0.00 
   -5    8    2      0.93      0.00 
   -4    8    2     -3.80      0.00 
   -3    8    2    -12.73      0.00 
   -2    8    2     -2.47      0.00 
   -1    8    2    -16.22      0.00 
    0    8    2      4.08      0.00 
    1    8    2      0.33      0.00 
    2    8    2      3.33      0.00 
    3    8    2     13.51      0.00 
    4    8    2     -3.26      0.00 
    5    8    2      7.67      0.00 
    6    8    2     -2.38      0.00 
    7    8    2     -2.19      0.00 
    8    8    2      2.97      0.00 
    9    8    2     -3.83      0.00 
   10    8    2      2.61      0.00 
   11    8    2     -1.28      0.00 
   12    8    2     -0.10      0.00 
   13    8    2      0.90      0.00 
   14    8    2     -0.37      0.00 
   15    8    2      2.09      0.00 
   16    8    2      0.50      0.00 
   17    8    2      1.27      0.00 
   18    8    2      0.96      0.00 
   19    8    2      0.07      0.00 
   20    8    2      0.50      0.00 
  -20    9    2      0.94      0.00 
  -19    9    2      0.23      0.00 
  -18    9    2      1.77      0.00 
  -17    9    2      0.32      0.00 
  -16    9    2      0.38      0.00 
  -15    9    2      0.42      0.00 
  -14    9    2     -1.58      0.00 
  -13    9    2      0.84      0.00 
  -12    9    2     -2.05      0.00 
  -11    9    2      1.41      0.00 
  -10    9    2     -0.50      0.00 
   -9    9    2      2.94      0.00 
   -8    9    2      2.35      0.00 
   -7    9    2      1.19      0.00 
   -6    9    2      2.08      0.00 
   -5    9    2     -5.69      0.00 
   -4    9    2     -4.50      0.00 
   -3    9    2     -6.65      0.00 
   -2    9    2    -11.18      0.00 
   -1    9    2      3.19      0.00 
    0    9    2     -6.77      0.00 
    1    9    2      8.37      0.00 
    2    9    2      5.10      0.00 
    3    9    2     -0.55      0.00 
    4    9    2      8.97      0.00 
    5    9    2     -7.39      0.00 
    6    9    2      3.36      0.00 
    7    9    2     -2.27      0.00 
    8    9    2     -1.83      0.00 
    9    9    2      2.43      0.00 
   10    9    2     -2.83      0.00 
   11    9    2      1.34      0.00 
   12    9    2     -1.19      0.00 
   13    9    2     -0.13      0.00 
   14    9    2      1.41      0.00 
   15    9    2     -0.10      0.00 
   16    9    2      1.88      0.00 
   17    9    2      0.48      0.00 
   18    9    2      0.23      0.00 
   19    9    2      0.56      0.00 
  -19   10    2      1.61      0.00 
  -18   10    2      0.06      0.00 
  -17   10    2      1.22      0.00 
  -16   10    2     -0.08      0.00 
  -15   10    2     -0.55      0.00 
  -14   10    2      0.72      0.00 
  -13   10    2     -1.22      0.00 
  -12   10    2      1.68      0.00 
  -11   10    2     -0.53      0.00 
  -10   10    2      2.34      0.00 
   -9   10    2      0.52      0.00 
   -8   10    2      1.89      0.00 
   -7   10    2      0.52      0.00 
   -6   10    2     -3.66      0.00 
   -5   10    2     -1.21      0.00 
   -4   10    2     -8.82      0.00 
   -3   10    2     -3.98      0.00 
   -2   10    2     -2.62      0.00 
   -1   10    2     -5.36      0.00 
    0   10    2      7.73      0.00 
    1   10    2     -2.15      0.00 
    2   10    2      5.04      0.00 
    3   10    2      3.27      0.00 
    4   10    2     -5.83      0.00 
    5   10    2      4.95      0.00 
    6   10    2     -6.97      0.00 
    7   10    2      2.21      0.00 
    8   10    2     -1.12      0.00 
    9   10    2     -1.43      0.00 
   10   10    2      1.12      0.00 
   11   10    2     -2.80      0.00 
   12   10    2      0.68      0.00 
   13   10    2     -0.58      0.00 
   14   10    2      0.18      0.00 
   15   10    2      1.79      0.00 
   16   10    2      0.01      0.00 
   17   10    2      0.87      0.00 
   18   10    2      0.13      0.00 
   19   10    2     -0.50      0.00 
  -19   11    2     -0.01      0.00 
  -18   11    2      1.46      0.00 
  -17   11    2     -0.42      0.00 
  -16   11    2      0.37      0.00 
  -15   11    2      0.12      0.00 
  -14   11    2     -0.62      0.00 
  -13   11    2      1.65      0.00 
  -12   11    2     -0.35      0.00 
  -11   11    2      2.13      0.00 
  -10   11    2      0.08      0.00 
   -9   11    2      1.64      0.00 
   -8   11    2     -0.59      0.00 
   -7   11    2     -0.80      0.00 
   -6   11    2     -1.38      0.00 
   -5   11    2     -6.21      0.00 
   -4   11    2     -0.67      0.00 
   -3   11    2     -6.64      0.00 
   -2   11    2     -0.56      0.00 
   -1   11    2      1.62      0.00 
    0   11    2     -2.57      0.00 
    1   11    2      6.13      0.00 
    2   11    2     -2.55      0.00 
    3   11    2     -0.56      0.00 
    4   11    2      1.18      0.00 
    5   11    2     -6.53      0.00 
    6   11    2      3.56      0.00 
    7   11    2     -4.49      0.00 
    8   11    2      1.59      0.00 
    9   11    2     -1.31      0.00 
   10   11    2     -2.00      0.00 
   11   11    2      0.19      0.00 
   12   11    2     -2.28      0.00 
   13   11    2      0.87      0.00 
   14   11    2      0.54      0.00 
   15   11    2      0.37      0.00 
   16   11    2      1.28      0.00 
   17   11    2     -0.31      0.00 
   18   11    2     -0.21      0.00 
   19   11    2     -0.17      0.00 
  -18   12    2     -0.44      0.00 
  -17   12    2      0.89      0.00 
  -16   12    2     -0.54      0.00 
  -15   12    2      0.05      0.00 
  -14   12    2      0.90      0.00 
  -13   12    2     -0.31      0.00 
  -12   12    2      2.17      0.00 
  -11   12    2     -0.07      0.00 
  -10   12    2      1.38      0.00 
   -9   12    2     -0.56      0.00 
   -8   12    2      0.22      0.00 
   -7   12    2     -1.65      0.00 
   -6   12    2     -2.04      0.00 
   -5   12    2     -0.79      0.00 
   -4   12    2     -5.37      0.00 
   -3   12    2      1.49      0.00 
   -2   12    2     -3.76      0.00 
   -1   12    2      0.53      0.00 
    0   12    2      1.69      0.00 
    1   12    2     -3.21      0.00 
    2   12    2      1.95      0.00 
    3   12    2     -3.01      0.00 
    4   12    2     -2.51      0.00 
    5   12    2      1.08      0.00 
    6   12    2     -4.34      0.00 
    7   12    2      2.76      0.00 
    8   12    2     -3.49      0.00 
    9   12    2      0.20      0.00 
   10   12    2     -1.85      0.00 
   11   12    2     -2.15      0.00 
   12   12    2      0.43      0.00 
   13   12    2     -0.76      0.00 
   14   12    2      1.13      0.00 
   15   12    2      0.92      0.00 
   16   12    2     -0.04      0.00 
   17   12    2      0.21      0.00 
   18   12    2     -0.69      0.00 
  -18   13    2      0.59      0.00 
  -17   13    2     -0.73      0.00 
  -16   13    2      0.59      0.00 
  -15   13    2     -0.25      0.00 
  -14   13    2      0.00      0.00 
  -13   13    2      1.52      0.00 
  -12   13    2     -0.38      0.00 
  -11   13    2      1.71      0.00 
  -10   13    2     -0.45      0.00 
   -9   13    2      0.25      0.00 
   -8   13    2     -1.04      0.00 
   -7   13    2     -0.02      0.00 
   -6   13    2     -1.08      0.00 
   -5   13    2     -1.50      0.00 
   -4   13    2      0.57      0.00 
   -3   13    2     -4.29      0.00 
   -2   13    2      1.66      0.00 
   -1   13    2     -3.20      0.00 
    0   13    2     -0.72      0.00 
    1   13    2     -0.15      0.00 
    2   13    2     -3.34      0.00 
    3   13    2      0.19      0.00 
    4   13    2     -1.75      0.00 
    5   13    2     -1.48      0.00 
    6   13    2      1.21      0.00 
    7   13    2     -3.27      0.00 
    8   13    2      1.24      0.00 
    9   13    2     -3.58      0.00 
   10   13    2     -0.84      0.00 
   11   13    2     -1.29      0.00 
   12   13    2     -0.99      0.00 
   13   13    2      1.05      0.00 
   14   13    2      0.36      0.00 
   15   13    2      0.68      0.00 
   16   13    2      0.27      0.00 
   17   13    2     -0.65      0.00 
   18   13    2     -0.37      0.00 
  -17   14    2      0.46      0.00 
  -16   14    2     -0.85      0.00 
  -15   14    2      0.53      0.00 
  -14   14    2      0.09      0.00 
  -13   14    2     -0.28      0.00 
  -12   14    2      1.59      0.00 
  -11   14    2     -0.76      0.00 
  -10   14    2      0.85      0.00 
   -9   14    2     -0.58      0.00 
   -8   14    2      0.12      0.00 
   -7   14    2     -0.40      0.00 
   -6   14    2      0.78      0.00 
   -5   14    2     -0.21      0.00 
   -4   14    2     -1.61      0.00 
   -3   14    2      0.24      0.00 
   -2   14    2     -4.51      0.00 
   -1   14    2      0.28      0.00 
    0   14    2     -3.22      0.00 
    1   14    2     -1.07      0.00 
    2   14    2     -0.36      0.00 
    3   14    2     -1.79      0.00 
    4   14    2      0.74      0.00 
    5   14    2     -0.68      0.00 
    6   14    2     -1.15      0.00 
    7   14    2      0.35      0.00 
    8   14    2     -3.52      0.00 
    9   14    2     -0.12      0.00 
   10   14    2     -2.81      0.00 
   11   14    2     -0.48      0.00 
   12   14    2     -0.08      0.00 
   13   14    2      0.28      0.00 
   14   14    2      0.98      0.00 
   15   14    2      0.21      0.00 
   16   14    2     -0.12      0.00 
   17   14    2     -0.29      0.00 
  -17   15    2     -0.50      0.00 
  -16   15    2      0.55      0.00 
  -15   15    2     -0.93      0.00 
  -14   15    2      0.33      0.00 
  -13   15    2      0.34      0.00 
  -12   15    2     -0.75      0.00 
  -11   15    2      1.40      0.00 
  -10   15    2     -0.79      0.00 
   -9   15    2      0.61      0.00 
   -8   15    2      0.12      0.00 
   -7   15    2      0.95      0.00 
   -6   15    2      0.27      0.00 
   -5   15    2      0.48      0.00 
   -4   15    2     -0.81      0.00 
   -3   15    2     -3.03      0.00 
   -2   15    2     -0.94      0.00 
   -1   15    2     -4.05      0.00 
    0   15    2      0.11      0.00 
    1   15    2     -1.72      0.00 
    2   15    2      0.13      0.00 
    3   15    2      0.74      0.00 
    4   15    2     -0.64      0.00 
    5   15    2      0.65      0.00 
    6   15    2     -0.89      0.00 
    7   15    2     -2.02      0.00 
    8   15    2     -0.64      0.00 
    9   15    2     -2.95      0.00 
   10   15    2     -0.29      0.00 
   11   15    2     -1.19      0.00 
   12   15    2      0.45      0.00 
   13   15    2      0.57      0.00 
   14   15    2      0.40      0.00 
   15   15    2      0.39      0.00 
   16   15    2     -0.24      0.00 
   17   15    2     -0.35      0.00 
  -16   16    2     -0.77      0.00 
  -15   16    2      0.62      0.00 
  -14   16    2     -0.92      0.00 
  -13   16    2     -0.05      0.00 
  -12   16    2      0.68      0.00 
  -11   16    2     -0.83      0.00 
  -10   16    2      1.51      0.00 
   -9   16    2     -0.06      0.00 
   -8   16    2      1.15      0.00 
   -7   16    2      0.76      0.00 
   -6   16    2      0.93      0.00 
   -5   16    2     -0.41      0.00 
   -4   16    2     -1.51      0.00 
   -3   16    2     -1.88      0.00 
   -2   16    2     -3.24      0.00 
   -1   16    2     -0.62      0.00 
    0   16    2     -1.58      0.00 
    1   16    2      1.26      0.00 
    2   16    2      0.20      0.00 
    3   16    2      0.77      0.00 
    4   16    2      0.89      0.00 
    5   16    2     -0.82      0.00 
    6   16    2     -0.56      0.00 
    7   16    2     -1.38      0.00 
    8   16    2     -2.01      0.00 
    9   16    2     -0.83      0.00 
   10   16    2     -1.33      0.00 
   11   16    2      0.28      0.00 
   12   16    2      0.00      0.00 
   13   16    2      0.69      0.00 
   14   16    2      0.57      0.00 
   15   16    2     -0.03      0.00 
   16   16    2      0.09      0.00 
  -16   17    2      0.23      0.00 
  -15   17    2     -1.00      0.00 
  -14   17    2      0.49      0.00 
  -13   17    2     -0.61      0.00 
  -12   17    2     -0.20      0.00 
  -11   17    2      1.33      0.00 
  -10   17    2     -0.14      0.00 
   -9   17    2      1.96      0.00 
   -8   17    2      0.62      0.00 
   -7   17    2      1.15      0.00 
   -6   17    2      0.08      0.00 
   -5   17    2     -0.85      0.00 
   -4   17    2     -1.54      0.00 
   -3   17    2     -2.65      0.00 
   -2   17    2     -1.27      0.00 
   -1   17    2     -0.80      0.00 
    0   17    2      0.92      0.00 
    1   17    2      0.91      0.00 
    2   17    2      1.56      0.00 
    3   17    2      0.66      0.00 
    4   17    2      0.16      0.00 
    5   17    2     -0.08      0.00 
    6   17    2     -1.13      0.00 
    7   17    2     -1.09      0.00 
    8   17    2     -1.36      0.00 
    9   17    2     -0.74      0.00 
   10   17    2     -0.43      0.00 
   11   17    2     -0.03      0.00 
   12   17    2      0.65      0.00 
   13   17    2      0.48      0.00 
   14   17    2      0.32      0.00 
   15   17    2      0.49      0.00 
  -15   18    2      0.33      0.00 
  -14   18    2     -1.01      0.00 
  -13   18    2      0.36      0.00 
  -12   18    2      0.16      0.00 
  -11   18    2      0.30      0.00 
  -10   18    2      2.07      0.00 
   -9   18    2      0.61      0.00 
   -8   18    2      1.76      0.00 
   -7   18    2      0.04      0.00 
   -6   18    2     -0.34      0.00 
   -5   18    2     -1.17      0.00 
   -4   18    2     -2.44      0.00 
   -3   18    2     -1.01      0.00 
   -2   18    2     -0.96      0.00 
   -1   18    2      0.64      0.00 
    0   18    2      1.98      0.00 
    1   18    2      1.37      0.00 
    2   18    2      1.41      0.00 
    3   18    2      0.51      0.00 
    4   18    2      0.01      0.00 
    5   18    2     -0.32      0.00 
    6   18    2     -0.77      0.00 
    7   18    2     -0.99      0.00 
    8   18    2     -0.43      0.00 
    9   18    2     -1.11      0.00 
   10   18    2      0.41      0.00 
   11   18    2      0.05      0.00 
   12   18    2      0.48      0.00 
   13   18    2      0.56      0.00 
   14   18    2      0.64      0.00 
   15   18    2      0.05      0.00 
  -14   19    2      0.31      0.00 
  -13   19    2     -0.60      0.00 
  -12   19    2      0.61      0.00 
  -11   19    2      1.11      0.00 
  -10   19    2      0.96      0.00 
   -9   19    2      1.97      0.00 
   -8   19    2      0.23      0.00 
   -7   19    2      0.29      0.00 
   -6   19    2     -1.26      0.00 
   -5   19    2     -1.92      0.00 
   -4   19    2     -0.88      0.00 
   -3   19    2     -1.61      0.00 
   -2   19    2      1.00      0.00 
   -1   19    2      1.73      0.00 
    0   19    2      1.50      0.00 
    1   19    2      2.56      0.00 
    2   19    2      0.19      0.00 
    3   19    2      0.71      0.00 
    4   19    2     -0.35      0.00 
    5   19    2     -0.48      0.00 
    6   19    2     -0.19      0.00 
    7   19    2     -0.71      0.00 
    8   19    2     -0.91      0.00 
    9   19    2      0.38      0.00 
   10   19    2     -0.71      0.00 
   11   19    2      0.76      0.00 
   12   19    2      0.36      0.00 
   13   19    2      0.58      0.00 
   14   19    2      0.25      0.00 
  -13   20    2      0.41      0.00 
  -12   20    2      0.12      0.00 
  -11   20    2      1.01      0.00 
  -10   20    2      1.38      0.00 
   -9   20    2      0.76      0.00 
   -8   20    2      0.67      0.00 
   -7   20    2     -1.00      0.00 
   -6   20    2     -1.20      0.00 
   -5   20    2     -1.25      0.00 
   -4   20    2     -1.63      0.00 
   -3   20    2      1.01      0.00 
   -2   20    2      0.58      0.00 
   -1   20    2      2.20      0.00 
    0   20    2      2.54      0.00 
    1   20    2      0.56      0.00 
    2   20    2      1.59      0.00 
    3   20    2     -1.04      0.00 
    4   20    2      0.33      0.00 
    5   20    2     -0.37      0.00 
    6   20    2     -0.64      0.00 
    7   20    2     -0.20      0.00 
    8   20    2     -0.39      0.00 
    9   20    2     -0.83      0.00 
   10   20    2      0.70      0.00 
   11   20    2     -0.13      0.00 
   12   20    2      0.62      0.00 
   13   20    2      0.30      0.00 
  -12   21    2      0.57      0.00 
  -11   21    2      0.52      0.00 
  -10   21    2      0.90      0.00 
   -9   21    2      0.62      0.00 
   -8   21    2     -0.23      0.00 
   -7   21    2     -0.61      0.00 
   -6   21    2     -1.30      0.00 
   -5   21    2     -1.09      0.00 
   -4   21    2      0.33      0.00 
   -3   21    2     -0.03      0.00 
   -2   21    2      2.33      0.00 
   -1   21    2      1.45      0.00 
    0   21    2      1.68      0.00 
    1   21    2      1.48      0.00 
    2   21    2     -0.75      0.00 
    3   21    2      0.95      0.00 
    4   21    2     -1.35      0.00 
    5   21    2      0.24      0.00 
    6   21    2     -0.29      0.00 
    7   21    2     -0.76      0.00 
    8   21    2     -0.42      0.00 
    9   21    2     -0.07      0.00 
   10   21    2     -0.36      0.00 
   11   21    2      0.60      0.00 
   12   21    2      0.16      0.00 
  -10   22    2      0.29      0.00 
   -9   22    2      0.31      0.00 
   -8   22    2     -0.19      0.00 
   -7   22    2     -0.69      0.00 
   -6   22    2     -0.57      0.00 
   -5   22    2     -0.25      0.00 
   -4   22    2      0.10      0.00 
   -3   22    2      1.47      0.00 
   -2   22    2      0.68      0.00 
   -1   22    2      2.04      0.00 
    0   22    2      0.54      0.00 
    1   22    2      0.65      0.00 
    2   22    2      0.54      0.00 
    3   22    2     -1.29      0.00 
    4   22    2      0.89      0.00 
    5   22    2     -1.14      0.00 
    6   22    2     -0.04      0.00 
    7   22    2     -0.42      0.00 
    8   22    2     -0.66      0.00 
    9   22    2     -0.25      0.00 
   10   22    2      0.15      0.00 
   -9   23    2      0.00      0.00 
   -8   23    2     -0.02      0.00 
   -7   23    2     -0.16      0.00 
   -6   23    2     -0.21      0.00 
   -5   23    2      0.27      0.00 
   -4   23    2      0.53      0.00 
   -3   23    2      0.62      0.00 
   -2   23    2      1.12      0.00 
   -1   23    2     -0.04      0.00 
    0   23    2      1.34      0.00 
    1   23    2     -0.38      0.00 
    2   23    2      0.14      0.00 
    3   23    2      0.45      0.00 
    4   23    2     -1.20      0.00 
    5   23    2      0.69      0.00 
    6   23    2     -0.90      0.00 
    7   23    2     -0.30      0.00 
    8   23    2     -0.33      0.00 
    9   23    2     -0.32      0.00 
   -7   24    2      0.13      0.00 
   -6   24    2      0.25      0.00 
   -5   24    2      0.19      0.00 
   -4   24    2      0.56      0.00 
   -3   24    2      0.06      0.00 
   -2   24    2      0.06      0.00 
   -1   24    2      0.49      0.00 
    0   24    2     -0.73      0.00 
    1   24    2      1.13      0.00 
    2   24    2     -0.33      0.00 
    3   24    2     -0.02      0.00 
    4   24    2      0.47      0.00 
    5   24    2     -0.89      0.00 
    6   24    2      0.25      0.00 
    7   24    2     -0.61      0.00 
   -4   25    2     -0.19      0.00 
   -3   25    2      0.13      0.00 
   -2   25    2     -0.61      0.00 
   -1   25    2     -0.44      0.00 
    0   25    2      0.60      0.00 
    1   25    2     -0.47      0.00 
    2   25    2      0.98      0.00 
    3   25    2     -0.01      0.00 
    4   25    2     -0.14      0.00 
  -21    0    3      0.32      0.00 
  -19    0    3     -0.80      0.00 
  -17    0    3     -1.12      0.00 
  -15    0    3      1.40      0.00 
  -13    0    3      4.29      0.00 
  -11    0    3      4.46      0.00 
   -9    0    3      4.47      0.00 
   -7    0    3      0.21      0.00 
   -5    0    3     -5.12      0.00 
   -3    0    3     -5.32      0.00 
   -1    0    3     -4.18      0.00 
    1    0    3     -0.88      0.00 
    3    0    3     -1.98      0.00 
    5    0    3     -0.33      0.00 
    7    0    3      3.11      0.00 
    9    0    3     -1.68      0.00 
   11    0    3     -1.58      0.00 
   13    0    3      1.60      0.00 
   15    0    3      0.99      0.00 
   17    0    3     -0.70      0.00 
   19    0    3     -0.79      0.00 
   21    0    3      0.03      0.00 
  -21    1    3     -0.50      0.00 
  -20    1    3     -0.07      0.00 
  -19    1    3     -0.23      0.00 
  -18    1    3     -1.18      0.00 
  -17    1    3      0.39      0.00 
  -16    1    3     -0.23      0.00 
  -15    1    3      0.53      0.00 
  -14    1    3      2.85      0.00 
  -13    1    3     -0.15      0.00 
  -12    1    3      4.37      0.00 
  -11    1    3     -0.31      0.00 
  -10    1    3      4.85      0.00 
   -9    1    3      1.12      0.00 
   -8    1    3      3.19      0.00 
   -7    1    3      2.00      0.00 
   -6    1    3     -4.41      0.00 
   -5    1    3     -0.92      0.00 
   -4    1    3     -7.04      0.00 
   -3    1    3     -4.82      0.00 
   -2    1    3     -3.77      0.00 
   -1    1    3     -4.73      0.00 
    0    1    3      0.82      0.00 
    1    1    3     -0.46      0.00 
    2    1    3      0.65      0.00 
    3    1    3      4.24      0.00 
    4    1    3     -3.52      0.00 
    5    1    3      2.86      0.00 
    6    1    3      0.66      0.00 
    7    1    3     -2.24      0.00 
    8    1    3      0.91      0.00 
    9    1    3     -2.62      0.00 
   10    1    3     -2.16      0.00 
   11    1    3     -0.20      0.00 
   12    1    3      0.53      0.00 
   13    1    3     -0.03      0.00 
   14    1    3      1.54      0.00 
   15    1    3     -0.78      0.00 
   16    1    3      0.16      0.00 
   17    1    3     -0.38      0.00 
   18    1    3     -0.94      0.00 
   19    1    3      0.20      0.00 
   20    1    3     -0.25      0.00 
   21    1    3      0.16      0.00 
  -21    2    3      0.38      0.00 
  -20    2    3     -0.75      0.00 
  -19    2    3     -0.49      0.00 
  -18    2    3      0.13      0.00 
  -17    2    3     -0.95      0.00 
  -16    2    3      0.94      0.00 
  -15    2    3      0.76      0.00 
  -14    2    3      0.36      0.00 
  -13    2    3      3.13      0.00 
  -12    2    3     -0.52      0.00 
  -11    2    3      4.60      0.00 
  -10    2    3      0.57      0.00 
   -9    2    3      5.52      0.00 
   -8    2    3      2.56      0.00 
   -7    2    3     -1.88      0.00 
   -6    2    3      1.09      0.00 
   -5    2    3    -11.14      0.00 
   -4    2    3     -4.06      0.00 
   -3    2    3     -6.54      0.00 
   -2    2    3     -6.87      0.00 
   -1    2    3      5.04      0.00 
    0    2    3     -5.04      0.00 
    1    2    3      8.64      0.00 
    2    2    3      1.80      0.00 
    3    2    3     -2.14      0.00 
    4    2    3      6.68      0.00 
    5    2    3     -6.68      0.00 
    6    2    3      0.90      0.00 
    7    2    3     -0.58      0.00 
    8    2    3     -4.76      0.00 
    9    2    3     -0.32      0.00 
   10    2    3     -2.23      0.00 
   11    2    3      0.00      0.00 
   12    2    3      0.22      0.00 
   13    2    3      1.35      0.00 
   14    2    3     -0.86      0.00 
   15    2    3      0.82      0.00 
   16    2    3     -1.28      0.00 
   17    2    3     -0.35      0.00 
   18    2    3     -0.11      0.00 
   19    2    3     -0.59      0.00 
   20    2    3      0.39      0.00 
   21    2    3      0.12      0.00 
  -21    3    3     -0.93      0.00 
  -20    3    3      0.27      0.00 
  -19    3    3     -0.45      0.00 
  -18    3    3     -0.71      0.00 
  -17    3    3      0.72      0.00 
  -16    3    3     -0.63      0.00 
  -15    3    3      0.87      0.00 
  -14    3    3      1.01      0.00 
  -13    3    3     -0.07      0.00 
  -12    3    3      3.14      0.00 
  -11    3    3      0.32      0.00 
  -10    3    3      5.84      0.00 
   -9    3    3      1.43      0.00 
   -8    3    3      2.67      0.00 
   -7    3    3      0.86      0.00 
   -6    3    3    -11.09      0.00 
   -5    3    3     -1.17      0.00 
   -4    3    3    -14.11      0.00 
   -3    3    3     -2.17      0.00 
   -2    3    3      2.49      0.00 
   -1    3    3     -4.23      0.00 
    0    3    3     16.79      0.00 
    1    3    3     -5.27      0.00 
    2    3    3      7.98      0.00 
    3    3    3      2.13      0.00 
    4    3    3     -9.62      0.00 
    5    3    3      5.58      0.00 
    6    3    3     -8.36      0.00 
    7    3    3     -1.45      0.00 
    8    3    3     -0.77      0.00 
    9    3    3     -4.00      0.00 
   10    3    3      1.07      0.00 
   11    3    3     -0.81      0.00 
   12    3    3      1.46      0.00 
   13    3    3     -0.33      0.00 
   14    3    3      0.78      0.00 
   15    3    3     -1.66      0.00 
   16    3    3      0.23      0.00 
   17    3    3     -1.01      0.00 
   18    3    3     -0.52      0.00 
   19    3    3      0.27      0.00 
   20    3    3     -0.08      0.00 
  -21    4    3      0.49      0.00 
  -20    4    3     -0.74      0.00 
  -19    4    3     -0.06      0.00 
  -18    4    3      0.07      0.00 
  -17    4    3     -0.99      0.00 
  -16    4    3      0.86      0.00 
  -15    4    3     -0.74      0.00 
  -14    4    3      0.44      0.00 
  -13    4    3      1.06      0.00 
  -12    4    3      0.76      0.00 
  -11    4    3      4.02      0.00 
  -10    4    3      1.32      0.00 
   -9    4    3      4.97      0.00 
   -8    4    3     -1.04      0.00 
   -7    4    3     -5.40      0.00 
   -6    4    3     -2.20      0.00 
   -5    4    3    -17.22      0.00 
   -4    4    3      2.77      0.00 
   -3    4    3     -7.23      0.00 
   -2    4    3      5.18      0.00 
   -1    4    3     14.94      0.00 
    0    4    3     -4.60      0.00 
    1    4    3     18.66      0.00 
    2    4    3     -8.75      0.00 
    3    4    3     -1.66      0.00 
    4    4    3      1.63      0.00 
    5    4    3    -13.87      0.00 
    6    4    3      4.57      0.00 
    7    4    3     -6.59      0.00 
    8    4    3     -1.00      0.00 
    9    4    3      0.76      0.00 
   10    4    3     -1.92      0.00 
   11    4    3      2.52      0.00 
   12    4    3     -0.64      0.00 
   13    4    3      1.04      0.00 
   14    4    3     -1.37      0.00 
   15    4    3      0.08      0.00 
   16    4    3     -1.70      0.00 
   17    4    3     -0.24      0.00 
   18    4    3     -0.36      0.00 
   19    4    3     -0.36      0.00 
   20    4    3      0.33      0.00 
  -20    5    3      0.41      0.00 
  -19    5    3     -0.43      0.00 
  -18    5    3     -0.70      0.00 
  -17    5    3      0.33      0.00 
  -16    5    3     -1.48      0.00 
  -15    5    3      0.68      0.00 
  -14    5    3     -0.65      0.00 
  -13    5    3      1.05      0.00 
  -12    5    3      1.80      0.00 
  -11    5    3      2.22      0.00 
  -10    5    3      3.77      0.00 
   -9    5    3     -0.86      0.00 
   -8    5    3     -0.52      0.00 
   -7    5    3     -5.42      0.00 
   -6    5    3    -12.19      0.00 
   -5    5    3      0.95      0.00 
   -4    5    3    -13.20      0.00 
   -3    5    3     13.41      0.00 
   -2    5    3      4.16      0.00 
   -1    5    3      7.65      0.00 
    0    5    3     18.28      0.00 
    1    5    3    -11.65      0.00 
    2    5    3      9.32      0.00 
    3    5    3    -10.72      0.00 
    4    5    3     -9.00      0.00 
    5    5    3      3.49      0.00 
    6    5    3    -11.64      0.00 
    7    5    3      5.28      0.00 
    8    5    3     -3.43      0.00 
    9    5    3      0.55      0.00 
   10    5    3      2.27      0.00 
   11    5    3     -1.13      0.00 
   12    5    3      2.21      0.00 
   13    5    3     -1.51      0.00 
   14    5    3      0.08      0.00 
   15    5    3     -1.91      0.00 
   16    5    3     -0.34      0.00 
   17    5    3     -1.01      0.00 
   18    5    3     -0.52      0.00 
   19    5    3      0.10      0.00 
   20    5    3     -0.05      0.00 
  -20    6    3     -0.43      0.00 
  -19    6    3     -0.23      0.00 
  -18    6    3     -0.31      0.00 
  -17    6    3     -1.45      0.00 
  -16    6    3      0.54      0.00 
  -15    6    3     -1.54      0.00 
  -14    6    3      1.16      0.00 
  -13    6    3      0.24      0.00 
  -12    6    3      2.50      0.00 
  -11    6    3      1.82      0.00 
  -10    6    3      1.17      0.00 
   -9    6    3      0.10      0.00 
   -8    6    3     -5.60      0.00 
   -7    6    3     -5.95      0.00 
   -6    6    3     -4.53      0.00 
   -5    6    3    -10.05      0.00 
   -4    6    3     11.83      0.00 
   -3    6    3     -3.50      0.00 
   -2    6    3     19.68      0.00 
   -1    6    3      8.15      0.00 
    0    6    3     -0.36      0.00 
    1    6    3     10.73      0.00 
    2    6    3    -17.63      0.00 
    3    6    3      0.70      0.00 
    4    6    3     -6.79      0.00 
    5    6    3     -8.28      0.00 
    6    6    3      6.67      0.00 
    7    6    3     -7.13      0.00 
    8    6    3      5.92      0.00 
    9    6    3     -1.05      0.00 
   10    6    3      0.93      0.00 
   11    6    3      2.36      0.00 
   12    6    3     -1.67      0.00 
   13    6    3      0.98      0.00 
   14    6    3     -2.29      0.00 
   15    6    3     -0.34      0.00 
   16    6    3     -1.51      0.00 
   17    6    3     -0.61      0.00 
   18    6    3     -0.14      0.00 
   19    6    3     -0.42      0.00 
   20    6    3      0.13      0.00 
  -20    7    3      0.17      0.00 
  -19    7    3     -0.67      0.00 
  -18    7    3     -1.05      0.00 
  -17    7    3      0.02      0.00 
  -16    7    3     -1.68      0.00 
  -15    7    3      1.28      0.00 
  -14    7    3     -0.70      0.00 
  -13    7    3      2.19      0.00 
  -12    7    3      0.74      0.00 
  -11    7    3      2.32      0.00 
  -10    7    3     -0.74      0.00 
   -9    7    3     -2.67      0.00 
   -8    7    3     -3.84      0.00 
   -7    7    3     -6.68      0.00 
   -6    7    3     -4.27      0.00 
   -5    7    3      4.23      0.00 
   -4    7    3     -1.87      0.00 
   -3    7    3     20.54      0.00 
   -2    7    3      0.56      0.00 
   -1    7    3     13.88      0.00 
    0    7    3      2.53      0.00 
    1    7    3    -10.50      0.00 
    2    7    3      3.24      0.00 
    3    7    3    -15.28      0.00 
    4    7    3      0.13      0.00 
    5    7    3     -0.09      0.00 
    6    7    3     -4.23      0.00 
    7    7    3      8.09      0.00 
    8    7    3     -4.02      0.00 
    9    7    3      5.15      0.00 
   10    7    3     -0.03      0.00 
   11    7    3      0.17      0.00 
   12    7    3      1.33      0.00 
   13    7    3     -2.39      0.00 
   14    7    3      0.29      0.00 
   15    7    3     -2.22      0.00 
   16    7    3     -0.35      0.00 
   17    7    3     -0.45      0.00 
   18    7    3     -0.65      0.00 
   19    7    3      0.31      0.00 
   20    7    3     -0.12      0.00 
  -20    8    3     -0.68      0.00 
  -19    8    3     -0.47      0.00 
  -18    8    3     -0.67      0.00 
  -17    8    3     -1.34      0.00 
  -16    8    3      1.06      0.00 
  -15    8    3     -1.13      0.00 
  -14    8    3      2.11      0.00 
  -13    8    3      0.01      0.00 
  -12    8    3      2.08      0.00 
  -11    8    3     -0.72      0.00 
  -10    8    3     -0.23      0.00 
   -9    8    3     -3.78      0.00 
   -8    8    3     -4.54      0.00 
   -7    8    3     -2.34      0.00 
   -6    8    3     -0.86      0.00 
   -5    8    3      3.06      0.00 
   -4    8    3     13.04      0.00 
   -3    8    3      2.05      0.00 
   -2    8    3     18.30      0.00 
   -1    8    3     -4.04      0.00 
    0    8    3      2.52      0.00 
    1    8    3     -3.17      0.00 
    2    8    3    -12.67      0.00 
    3    8    3      3.26      0.00 
    4    8    3     -7.46      0.00 
    5    8    3      3.19      0.00 
    6    8    3      4.05      0.00 
    7    8    3     -1.90      0.00 
    8    8    3      7.03      0.00 
    9    8    3     -2.38      0.00 
   10    8    3      3.55      0.00 
   11    8    3     -0.11      0.00 
   12    8    3     -0.71      0.00 
   13    8    3      0.47      0.00 
   14    8    3     -2.55      0.00 
   15    8    3      0.30      0.00 
   16    8    3     -1.25      0.00 
   17    8    3     -0.34      0.00 
   18    8    3      0.48      0.00 
   19    8    3     -0.44      0.00 
   20    8    3      0.27      0.00 
  -20    9    3      0.05      0.00 
  -19    9    3     -1.17      0.00 
  -18    9    3     -0.69      0.00 
  -17    9    3      0.23      0.00 
  -16    9    3     -1.02      0.00 
  -15    9    3      2.10      0.00 
  -14    9    3     -0.69      0.00 
  -13    9    3      1.83      0.00 
  -12    9    3     -0.62      0.00 
  -11    9    3      0.30      0.00 
  -10    9    3     -2.90      0.00 
   -9    9    3     -1.94      0.00 
   -8    9    3     -2.99      0.00 
   -7    9    3     -1.20      0.00 
   -6    9    3      4.13      0.00 
   -5    9    3      6.26      0.00 
   -4    9    3      7.23      0.00 
   -3    9    3     13.37      0.00 
   -2    9    3     -2.16      0.00 
   -1    9    3      8.88      0.00 
    0    9    3     -9.19      0.00 
    1    9    3     -3.40      0.00 
    2    9    3     -1.75      0.00 
    3    9    3     -7.42      0.00 
    4    9    3      6.83      0.00 
    5    9    3     -1.22      0.00 
    6    9    3      3.99      0.00 
    7    9    3      4.42      0.00 
    8    9    3     -1.19      0.00 
    9    9    3      5.00      0.00 
   10    9    3     -1.55      0.00 
   11    9    3      2.13      0.00 
   12    9    3     -0.59      0.00 
   13    9    3     -1.30      0.00 
   14    9    3      0.32      0.00 
   15    9    3     -1.98      0.00 
   16    9    3      0.38      0.00 
   17    9    3      0.01      0.00 
   18    9    3     -0.27      0.00 
   19    9    3      0.78      0.00 
  -19   10    3     -0.03      0.00 
  -18   10    3     -0.81      0.00 
  -17   10    3     -0.40      0.00 
  -16   10    3      1.43      0.00 
  -15   10    3     -0.92      0.00 
  -14   10    3      1.99      0.00 
  -13   10    3     -1.15      0.00 
  -12   10    3      0.29      0.00 
  -11   10    3     -1.84      0.00 
  -10   10    3     -1.09      0.00 
   -9   10    3     -2.78      0.00 
   -8   10    3     -0.12      0.00 
   -7   10    3      1.76      0.00 
   -6   10    3      3.76      0.00 
   -5   10    3      8.60      0.00 
   -4   10    3      7.40      0.00 
   -3   10    3      3.94      0.00 
   -2   10    3      6.77      0.00 
   -1   10    3     -7.86      0.00 
    0   10    3      2.18      0.00 
    1   10    3     -7.70      0.00 
    2   10    3     -1.86      0.00 
    3   10    3      3.50      0.00 
    4   10    3     -1.82      0.00 
    5   10    3      7.51      0.00 
    6   10    3      0.82      0.00 
    7   10    3      2.64      0.00 
    8   10    3      3.10      0.00 
    9   10    3     -0.65      0.00 
   10   10    3      3.37      0.00 
   11   10    3     -1.38      0.00 
   12   10    3      0.95      0.00 
   13   10    3     -0.79      0.00 
   14   10    3     -1.57      0.00 
   15   10    3      0.46      0.00 
   16   10    3     -0.86      0.00 
   17   10    3      0.40      0.00 
   18   10    3      0.82      0.00 
   19   10    3     -0.10      0.00 
  -19   11    3     -1.19      0.00 
  -18   11    3      0.34      0.00 
  -17   11    3      0.15      0.00 
  -16   11    3     -0.34      0.00 
  -15   11    3      1.75      0.00 
  -14   11    3     -1.52      0.00 
  -13   11    3      0.77      0.00 
  -12   11    3     -1.85      0.00 
  -11   11    3     -1.03      0.00 
  -10   11    3     -1.74      0.00 
   -9   11    3     -0.19      0.00 
   -8   11    3      0.01      0.00 
   -7   11    3      3.11      0.00 
   -6   11    3      5.55      0.00 
   -5   11    3      4.74      0.00 
   -4   11    3      6.87      0.00 
   -3   11    3      2.88      0.00 
   -2   11    3     -1.86      0.00 
   -1   11    3      1.26      0.00 
    0   11    3     -7.97      0.00 
    1   11    3      1.70      0.00 
    2   11    3     -1.75      0.00 
    3   11    3      1.36      0.00 
    4   11    3      5.81      0.00 
    5   11    3      0.23      0.00 
    6   11    3      5.03      0.00 
    7   11    3      0.52      0.00 
    8   11    3      1.74      0.00 
    9   11    3      2.01      0.00 
   10   11    3     -0.34      0.00 
   11   11    3      2.03      0.00 
   12   11    3     -1.59      0.00 
   13   11    3     -0.29      0.00 
   14   11    3     -0.58      0.00 
   15   11    3     -1.20      0.00 
   16   11    3      0.66      0.00 
   17   11    3      0.29      0.00 
   18   11    3      0.45      0.00 
   19   11    3      0.86      0.00 
  -18   12    3     -0.70      0.00 
  -17   12    3      0.55      0.00 
  -16   12    3      0.71      0.00 
  -15   12    3     -0.91      0.00 
  -14   12    3      1.12      0.00 
  -13   12    3     -2.23      0.00 
  -12   12    3     -0.40      0.00 
  -11   12    3     -1.59      0.00 
  -10   12    3     -0.85      0.00 
   -9   12    3     -0.03      0.00 
   -8   12    3      1.81      0.00 
   -7   12    3      2.42      0.00 
   -6   12    3      3.80      0.00 
   -5   12    3      5.03      0.00 
   -4   12    3      1.55      0.00 
   -3   12    3      2.31      0.00 
   -2   12    3     -1.19      0.00 
   -1   12    3     -3.68      0.00 
    0   12    3      0.57      0.00 
    1   12    3     -3.31      0.00 
    2   12    3      3.15      0.00 
    3   12    3      2.11      0.00 
    4   12    3      1.97      0.00 
    5   12    3      4.07      0.00 
    6   12    3     -0.01      0.00 
    7   12    3      2.97      0.00 
    8   12    3      0.14      0.00 
    9   12    3      1.62      0.00 
   10   12    3      1.23      0.00 
   11   12    3     -0.76      0.00 
   12   12    3      0.39      0.00 
   13   12    3     -1.58      0.00 
   14   12    3     -0.98      0.00 
   15   12    3      0.02      0.00 
   16   12    3     -0.18      0.00 
   17   12    3      0.87      0.00 
   18   12    3      0.76      0.00 
  -18   13    3      0.85      0.00 
  -17   13    3     -0.27      0.00 
  -16   13    3      0.27      0.00 
  -15   13    3      0.60      0.00 
  -14   13    3     -1.66      0.00 
  -13   13    3      0.41      0.00 
  -12   13    3     -2.21      0.00 
  -11   13    3     -0.65      0.00 
  -10   13    3     -0.24      0.00 
   -9   13    3      0.21      0.00 
   -8   13    3      1.42      0.00 
   -7   13    3      2.32      0.00 
   -6   13    3      2.19      0.00 
   -5   13    3      1.62      0.00 
   -4   13    3      2.30      0.00 
   -3   13    3     -1.36      0.00 
   -2   13    3      0.04      0.00 
   -1   13    3     -1.58      0.00 
    0   13    3     -1.38      0.00 
    1   13    3      1.57      0.00 
    2   13    3      0.45      0.00 
    3   13    3      2.59      0.00 
    4   13    3      1.80      0.00 
    5   13    3      0.88      0.00 
    6   13    3      2.11      0.00 
    7   13    3     -0.24      0.00 
    8   13    3      2.56      0.00 
    9   13    3      0.06      0.00 
   10   13    3      0.95      0.00 
   11   13    3      0.02      0.00 
   12   13    3     -1.37      0.00 
   13   13    3     -0.94      0.00 
   14   13    3     -0.85      0.00 
   15   13    3     -0.46      0.00 
   16   13    3      0.72      0.00 
   17   13    3      0.58      0.00 
   18   13    3      0.74      0.00 
  -17   14    3      0.88      0.00 
  -16   14    3     -0.25      0.00 
  -15   14    3     -0.25      0.00 
  -14   14    3      0.36      0.00 
  -13   14    3     -2.03      0.00 
  -12   14    3      0.22      0.00 
  -11   14    3     -1.35      0.00 
  -10   14    3     -0.25      0.00 
   -9   14    3      0.94      0.00 
   -8   14    3      0.53      0.00 
   -7   14    3      1.13      0.00 
   -6   14    3      0.93      0.00 
   -5   14    3      0.74      0.00 
   -4   14    3     -0.37      0.00 
   -3   14    3      0.89      0.00 
   -2   14    3     -1.56      0.00 
   -1   14    3      0.47      0.00 
    0   14    3     -0.60      0.00 
    1   14    3      0.82      0.00 
    2   14    3      0.88      0.00 
    3   14    3      0.83      0.00 
    4   14    3      0.83      0.00 
    5   14    3      0.63      0.00 
    6   14    3      0.33      0.00 
    7   14    3      1.99      0.00 
    8   14    3     -0.08      0.00 
    9   14    3      1.99      0.00 
   10   14    3     -0.49      0.00 
   11   14    3     -0.35      0.00 
   12   14    3     -1.22      0.00 
   13   14    3     -1.15      0.00 
   14   14    3     -0.86      0.00 
   15   14    3      0.26      0.00 
   16   14    3      0.40      0.00 
   17   14    3      0.82      0.00 
  -17   15    3     -0.42      0.00 
  -16   15    3      0.71      0.00 
  -15   15    3     -0.35      0.00 
  -14   15    3     -0.71      0.00 
  -13   15    3      0.43      0.00 
  -12   15    3     -1.88      0.00 
  -11   15    3      0.35      0.00 
  -10   15    3     -0.44      0.00 
   -9   15    3     -0.18      0.00 
   -8   15    3      0.82      0.00 
   -7   15    3     -0.25      0.00 
   -6   15    3      0.17      0.00 
   -5   15    3     -0.32      0.00 
   -4   15    3      0.46      0.00 
   -3   15    3     -0.52      0.00 
   -2   15    3      0.77      0.00 
   -1   15    3     -0.85      0.00 
    0   15    3      0.75      0.00 
    1   15    3     -0.96      0.00 
    2   15    3      0.90      0.00 
    3   15    3     -0.72      0.00 
    4   15    3      0.21      0.00 
    5   15    3      0.14      0.00 
    6   15    3      1.01      0.00 
    7   15    3      0.49      0.00 
    8   15    3      1.94      0.00 
    9   15    3     -0.31      0.00 
   10   15    3      0.41      0.00 
   11   15    3     -1.31      0.00 
   12   15    3     -0.97      0.00 
   13   15    3     -1.27      0.00 
   14   15    3     -0.17      0.00 
   15   15    3      0.04      0.00 
   16   15    3      0.72      0.00 
   17   15    3      0.48      0.00 
  -16   16    3     -0.61      0.00 
  -15   16    3      0.47      0.00 
  -14   16    3     -0.19      0.00 
  -13   16    3     -1.01      0.00 
  -12   16    3      0.65      0.00 
  -11   16    3     -1.60      0.00 
  -10   16    3      0.17      0.00 
   -9   16    3     -0.36      0.00 
   -8   16    3     -0.66      0.00 
   -7   16    3      0.10      0.00 
   -6   16    3     -0.83      0.00 
   -5   16    3      0.39      0.00 
   -4   16    3     -0.37      0.00 
   -3   16    3      0.80      0.00 
   -2   16    3     -0.22      0.00 
   -1   16    3     -0.18      0.00 
    0   16    3     -1.10      0.00 
    1   16    3      0.01      0.00 
    2   16    3     -1.93      0.00 
    3   16    3      0.50      0.00 
    4   16    3     -1.13      0.00 
    5   16    3      0.76      0.00 
    6   16    3      0.41      0.00 
    7   16    3      1.55      0.00 
    8   16    3      0.33      0.00 
    9   16    3      0.57      0.00 
   10   16    3     -0.87      0.00 
   11   16    3     -0.81      0.00 
   12   16    3     -1.33      0.00 
   13   16    3     -0.51      0.00 
   14   16    3     -0.36      0.00 
   15   16    3      0.45      0.00 
   16   16    3      0.34      0.00 
  -15   17    3     -0.61      0.00 
  -14   17    3      0.16      0.00 
  -13   17    3      0.16      0.00 
  -12   17    3     -1.30      0.00 
  -11   17    3      0.43      0.00 
  -10   17    3     -1.67      0.00 
   -9   17    3     -0.39      0.00 
   -8   17    3     -0.71      0.00 
   -7   17    3     -0.73      0.00 
   -6   17    3      0.35      0.00 
   -5   17    3     -0.57      0.00 
   -4   17    3      1.29      0.00 
   -3   17    3     -0.39      0.00 
   -2   17    3     -0.31      0.00 
   -1   17    3     -0.65      0.00 
    0   17    3     -1.84      0.00 
    1   17    3     -1.53      0.00 
    2   17    3     -0.28      0.00 
    3   17    3     -1.82      0.00 
    4   17    3      1.03      0.00 
    5   17    3     -0.61      0.00 
    6   17    3      1.59      0.00 
    7   17    3      0.39      0.00 
    8   17    3      0.70      0.00 
    9   17    3     -0.16      0.00 
   10   17    3     -0.87      0.00 
   11   17    3     -0.95      0.00 
   12   17    3     -0.79      0.00 
   13   17    3     -0.54      0.00 
   14   17    3      0.03      0.00 
   15   17    3      0.18      0.00 
  -15   18    3      0.51      0.00 
  -14   18    3     -0.32      0.00 
  -13   18    3     -0.27      0.00 
  -12   18    3      0.17      0.00 
  -11   18    3     -1.76      0.00 
  -10   18    3     -0.26      0.00 
   -9   18    3     -1.76      0.00 
   -8   18    3     -0.37      0.00 
   -7   18    3     -0.27      0.00 
   -6   18    3     -0.02      0.00 
   -5   18    3      1.42      0.00 
   -4   18    3     -0.65      0.00 
   -3   18    3      0.74      0.00 
   -2   18    3     -1.11      0.00 
   -1   18    3     -2.49      0.00 
    0   18    3     -0.82      0.00 
    1   18    3     -2.30      0.00 
    2   18    3     -0.90      0.00 
    3   18    3      0.42      0.00 
    4   18    3     -1.04      0.00 
    5   18    3      1.77      0.00 
    6   18    3     -0.41      0.00 
    7   18    3      1.32      0.00 
    8   18    3      0.06      0.00 
    9   18    3     -0.64      0.00 
   10   18    3     -0.34      0.00 
   11   18    3     -1.08      0.00 
   12   18    3     -0.43      0.00 
   13   18    3     -0.31      0.00 
   14   18    3      0.10      0.00 
  -14   19    3      0.27      0.00 
  -13   19    3     -0.11      0.00 
  -12   19    3     -0.92      0.00 
  -11   19    3     -0.34      0.00 
  -10   19    3     -1.97      0.00 
   -9   19    3     -0.45      0.00 
   -8   19    3     -1.02      0.00 
   -7   19    3      0.62      0.00 
   -6   19    3      0.86      0.00 
   -5   19    3      0.13      0.00 
   -4   19    3      1.46      0.00 
   -3   19    3     -1.71      0.00 
   -2   19    3     -1.26      0.00 
   -1   19    3     -1.37      0.00 
    0   19    3     -3.41      0.00 
    1   19    3      0.17      0.00 
    2   19    3     -1.34      0.00 
    3   19    3      0.16      0.00 
    4   19    3      1.08      0.00 
    5   19    3     -0.70      0.00 
    6   19    3      1.83      0.00 
    7   19    3     -0.50      0.00 
    8   19    3      0.37      0.00 
    9   19    3     -0.04      0.00 
   10   19    3     -1.06      0.00 
   11   19    3     -0.14      0.00 
   12   19    3     -0.52      0.00 
   13   19    3      0.09      0.00 
   14   19    3     -0.08      0.00 
  -13   20    3     -0.19      0.00 
  -12   20    3     -0.27      0.00 
  -11   20    3     -1.34      0.00 
  -10   20    3     -0.63      0.00 
   -9   20    3     -1.26      0.00 
   -8   20    3      0.42      0.00 
   -7   20    3      0.21      0.00 
   -6   20    3      1.16      0.00 
   -5   20    3      1.14      0.00 
   -4   20    3     -1.08      0.00 
   -3   20    3      0.09      0.00 
   -2   20    3     -2.39      0.00 
   -1   20    3     -2.43      0.00 
    0   20    3     -0.35      0.00 
    1   20    3     -2.50      0.00 
    2   20    3      1.49      0.00 
    3   20    3     -0.47      0.00 
    4   20    3      0.59      0.00 
    5   20    3      1.20      0.00 
    6   20    3     -0.70      0.00 
    7   20    3      1.39      0.00 
    8   20    3     -0.35      0.00 
    9   20    3     -0.25      0.00 
   10   20    3      0.04      0.00 
   11   20    3     -0.62      0.00 
   12   20    3      0.14      0.00 
   13   20    3     -0.06      0.00 
  -12   21    3     -0.60      0.00 
  -11   21    3     -0.42      0.00 
  -10   21    3     -0.98      0.00 
   -9   21    3     -0.11      0.00 
   -8   21    3     -0.11      0.00 
   -7   21    3      1.20      0.00 
   -6   21    3      0.53      0.00 
   -5   21    3      0.24      0.00 
   -4   21    3      0.23      0.00 
   -3   21    3     -2.19      0.00 
   -2   21    3     -0.86      0.00 
   -1   21    3     -1.70      0.00 
    0   21    3     -1.80      0.00 
    1   21    3      1.00      0.00 
    2   21    3     -1.36      0.00 
    3   21    3      2.05      0.00 
    4   21    3     -0.25      0.00 
    5   21    3      0.46      0.00 
    6   21    3      1.13      0.00 
    7   21    3     -0.51      0.00 
    8   21    3      0.84      0.00 
    9   21    3     -0.14      0.00 
   10   21    3     -0.29      0.00 
   11   21    3      0.12      0.00 
  -10   22    3     -0.21      0.00 
   -9   22    3     -0.19      0.00 
   -8   22    3      0.47      0.00 
   -7   22    3      0.21      0.00 
   -6   22    3      0.80      0.00 
   -5   22    3     -0.21      0.00 
   -4   22    3     -0.89      0.00 
   -3   22    3     -0.38      0.00 
   -2   22    3     -1.90      0.00 
   -1   22    3     -0.37      0.00 
    0   22    3     -0.59      0.00 
    1   22    3     -0.70      0.00 
    2   22    3      1.62      0.00 
    3   22    3     -0.96      0.00 
    4   22    3      1.83      0.00 
    5   22    3     -0.13      0.00 
    6   22    3      0.26      0.00 
    7   22    3      0.96      0.00 
    8   22    3     -0.29      0.00 
    9   22    3      0.36      0.00 
   10   22    3     -0.10      0.00 
   -9   23    3     -0.04      0.00 
   -8   23    3      0.06      0.00 
   -7   23    3      0.36      0.00 
   -6   23    3     -0.33      0.00 
   -5   23    3      0.08      0.00 
   -4   23    3     -0.65      0.00 
   -3   23    3     -0.75      0.00 
   -2   23    3      0.12      0.00 
   -1   23    3     -1.08      0.00 
    0   23    3      0.47      0.00 
    1   23    3     -0.13      0.00 
    2   23    3     -0.32      0.00 
    3   23    3      1.55      0.00 
    4   23    3     -0.80      0.00 
    5   23    3      1.23      0.00 
    6   23    3      0.08      0.00 
    7   23    3      0.07      0.00 
    8   23    3      0.57      0.00 
    9   23    3     -0.26      0.00 
   -7   24    3     -0.17      0.00 
   -6   24    3      0.05      0.00 
   -5   24    3     -0.58      0.00 
   -4   24    3      0.26      0.00 
   -3   24    3     -0.20      0.00 
   -2   24    3     -0.07      0.00 
   -1   24    3      0.75      0.00 
    0   24    3     -0.94      0.00 
    1   24    3      0.54      0.00 
    2   24    3     -0.06      0.00 
    3   24    3     -0.35      0.00 
    4   24    3      1.12      0.00 
    5   24    3     -0.48      0.00 
    6   24    3      0.55      0.00 
    7   24    3      0.14      0.00 
   -4   25    3     -0.19      0.00 
   -3   25    3      0.85      0.00 
   -2   25    3      0.29      0.00 
   -1   25    3     -0.17      0.00 
    0   25    3      0.59      0.00 
    1   25    3     -1.06      0.00 
    2   25    3      0.17      0.00 
    3   25    3      0.07      0.00 
    4   25    3     -0.22      0.00 
  -20    0    4      1.05      0.00 
  -18    0    4      1.10      0.00 
  -16    0    4     -0.85      0.00 
  -14    0    4     -3.52      0.00 
  -12    0    4     -4.34      0.00 
  -10    0    4     -0.74      0.00 
   -8    0    4      6.25      0.00 
   -6    0    4      3.85      0.00 
   -4    0    4    -12.25      0.00 
   -2    0    4    -10.34      0.00 
    0    0    4     11.57      0.00 
    2    0    4     19.13      0.00 
    4    0    4      4.76      0.00 
    6    0    4     -7.91      0.00 
    8    0    4     -1.59      0.00 
   10    0    4      3.53      0.00 
   12    0    4      0.67      0.00 
   14    0    4      0.72      0.00 
   16    0    4      1.24      0.00 
   18    0    4      0.82      0.00 
   20    0    4      0.07      0.00 
  -21    1    4      0.51      0.00 
  -20    1    4      0.34      0.00 
  -19    1    4      1.22      0.00 
  -18    1    4     -0.02      0.00 
  -17    1    4      0.23      0.00 
  -16    1    4     -0.11      0.00 
  -15    1    4     -2.15      0.00 
  -14    1    4      0.26      0.00 
  -13    1    4     -4.14      0.00 
  -12    1    4      1.20      0.00 
  -11    1    4     -3.23      0.00 
  -10    1    4      1.66      0.00 
   -9    1    4      2.07      0.00 
   -8    1    4     -0.86      0.00 
   -7    1    4      7.33      0.00 
   -6    1    4     -2.96      0.00 
   -5    1    4     -2.28      0.00 
   -4    1    4      2.52      0.00 
   -3    1    4    -14.16      0.00 
   -2    1    4     10.41      0.00 
   -1    1    4     -2.18      0.00 
    0    1    4      8.08      0.00 
    1    1    4     14.94      0.00 
    2    1    4     -3.65      0.00 
    3    1    4     13.06      0.00 
    4    1    4     -8.18      0.00 
    5    1    4     -1.94      0.00 
    6    1    4     -0.82      0.00 
    7    1    4     -5.46      0.00 
    8    1    4      3.52      0.00 
    9    1    4      1.92      0.00 
   10    1    4      1.07      0.00 
   11    1    4      1.64      0.00 
   12    1    4     -0.20      0.00 
   13    1    4      0.24      0.00 
   14    1    4      0.31      0.00 
   15    1    4      1.01      0.00 
   16    1    4      0.05      0.00 
   17    1    4      0.97      0.00 
   18    1    4     -0.36      0.00 
   19    1    4      0.35      0.00 
   20    1    4     -0.23      0.00 
  -21    2    4      0.78      0.00 
  -20    2    4      0.60      0.00 
  -19    2    4      0.25      0.00 
  -18    2    4      0.70      0.00 
  -17    2    4     -0.17      0.00 
  -16    2    4     -0.94      0.00 
  -15    2    4      0.14      0.00 
  -14    2    4     -2.88      0.00 
  -13    2    4      1.21      0.00 
  -12    2    4     -3.70      0.00 
  -11    2    4      2.74      0.00 
  -10    2    4     -2.14      0.00 
   -9    2    4      1.69      0.00 
   -8    2    4      4.08      0.00 
   -7    2    4     -3.69      0.00 
   -6    2    4      6.88      0.00 
   -5    2    4     -2.63      0.00 
   -4    2    4     -5.34      0.00 
   -3    2    4     10.32      0.00 
   -2    2    4    -12.37      0.00 
   -1    2    4     18.17      0.00 
    0    2    4     -1.30      0.00 
    1    2    4      5.63      0.00 
    2    2    4     10.48      0.00 
    3    2    4    -12.15      0.00 
    4    2    4      7.95      0.00 
    5    2    4     -9.22      0.00 
    6    2    4     -1.81      0.00 
    7    2    4      3.50      0.00 
    8    2    4     -1.40      0.00 
    9    2    4      4.17      0.00 
   10    2    4      0.83      0.00 
   11    2    4      0.17      0.00 
   12    2    4     -0.22      0.00 
   13    2    4      0.15      0.00 
   14    2    4      0.54      0.00 
   15    2    4      0.47      0.00 
   16    2    4      0.67      0.00 
   17    2    4     -0.36      0.00 
   18    2    4      0.49      0.00 
   19    2    4     -0.56      0.00 
   20    2    4     -0.05      0.00 
  -21    3    4     -0.10      0.00 
  -20    3    4      0.64      0.00 
  -19    3    4      0.46      0.00 
  -18    3    4     -0.07      0.00 
  -17    3    4     -0.16      0.00 
  -16    3    4      0.01      0.00 
  -15    3    4     -1.63      0.00 
  -14    3    4      0.91      0.00 
  -13    3    4     -2.70      0.00 
  -12    3    4      2.13      0.00 
  -11    3    4     -3.34      0.00 
  -10    3    4      3.35      0.00 
   -9    3    4     -1.31      0.00 
   -8    3    4      0.33      0.00 
   -7    3    4      6.66      0.00 
   -6    3    4     -5.09      0.00 
   -5    3    4      6.77      0.00 
   -4    3    4      0.68      0.00 
   -3    3    4     -7.47      0.00 
   -2    3    4     15.65      0.00 
   -1    3    4    -14.63      0.00 
    0    3    4     17.56      0.00 
    1    3    4     -4.75      0.00 
    2    3    4     -2.05      0.00 
    3    3    4      8.54      0.00 
    4    3    4    -14.97      0.00 
    5    3    4      7.46      0.00 
    6    3    4     -4.12      0.00 
    7    3    4      0.25      0.00 
    8    3    4      4.92      0.00 
    9    3    4     -1.29      0.00 
   10    3    4      1.98      0.00 
   11    3    4     -1.61      0.00 
   12    3    4      0.10      0.00 
   13    3    4     -0.24      0.00 
   14    3    4      0.65      0.00 
   15    3    4      0.46      0.00 
   16    3    4      0.06      0.00 
   17    3    4      0.25      0.00 
   18    3    4     -0.64      0.00 
   19    3    4      0.06      0.00 
   20    3    4     -0.43      0.00 
  -21    4    4      0.71      0.00 
  -20    4    4     -0.18      0.00 
  -19    4    4      0.19      0.00 
  -18    4    4      0.17      0.00 
  -17    4    4     -0.10      0.00 
  -16    4    4     -0.70      0.00 
  -15    4    4      0.68      0.00 
  -14    4    4     -1.64      0.00 
  -13    4    4      1.35      0.00 
  -12    4    4     -2.47      0.00 
  -11    4    4      2.22      0.00 
  -10    4    4     -3.25      0.00 
   -9    4    4      3.50      0.00 
   -8    4    4      1.13      0.00 
   -7    4    4     -0.69      0.00 
   -6    4    4      9.56      0.00 
   -5    4    4     -5.65      0.00 
   -4    4    4      4.48      0.00 
   -3    4    4      1.85      0.00 
   -2    4    4    -12.45      0.00 
   -1    4    4     15.85      0.00 
    0    4    4    -17.88      0.00 
    1    4    4     12.82      0.00 
    2    4    4     -3.43      0.00 
    3    4    4     -7.02      0.00 
    4    4    4     10.39      0.00 
    5    4    4    -11.65      0.00 
    6    4    4      7.19      0.00 
    7    4    4     -0.77      0.00 
    8    4    4     -0.33      0.00 
    9    4    4      2.46      0.00 
   10    4    4     -3.34      0.00 
   11    4    4      0.85      0.00 
   12    4    4     -1.97      0.00 
   13    4    4      0.95      0.00 
   14    4    4      0.21      0.00 
   15    4    4      0.54      0.00 
   16    4    4      0.11      0.00 
   17    4    4     -0.41      0.00 
   18    4    4      0.08      0.00 
   19    4    4     -0.52      0.00 
   20    4    4     -0.26      0.00 
  -20    5    4      0.32      0.00 
  -19    5    4      0.04      0.00 
  -18    5    4     -0.10      0.00 
  -17    5    4      0.03      0.00 
  -16    5    4      0.26      0.00 
  -15    5    4     -0.85      0.00 
  -14    5    4      1.02      0.00 
  -13    5    4     -1.65      0.00 
  -12    5    4      0.72      0.00 
  -11    5    4     -2.34      0.00 
  -10    5    4      2.52      0.00 
   -9    5    4     -1.63      0.00 
   -8    5    4      4.10      0.00 
   -7    5    4      4.65      0.00 
   -6    5    4     -2.71      0.00 
   -5    5    4      9.00      0.00 
   -4    5    4     -8.59      0.00 
   -3    5    4     -1.44      0.00 
   -2    5    4      1.00      0.00 
   -1    5    4    -16.47      0.00 
    0    5    4     15.09      0.00 
    1    5    4    -14.92      0.00 
    2    5    4      8.35      0.00 
    3    5    4      2.03      0.00 
    4    5    4     -8.15      0.00 
    5    5    4     10.40      0.00 
    6    5    4     -8.10      0.00 
    7    5    4      4.47      0.00 
    8    5    4     -1.52      0.00 
    9    5    4     -2.51      0.00 
   10    5    4      0.56      0.00 
   11    5    4     -3.77      0.00 
   12    5    4      1.65      0.00 
   13    5    4     -0.91      0.00 
   14    5    4      1.37      0.00 
   15    5    4      0.14      0.00 
   16    5    4     -0.01      0.00 
   17    5    4      0.06      0.00 
   18    5    4     -0.55      0.00 
   19    5    4     -0.11      0.00 
   20    5    4     -0.22      0.00 
  -20    6    4     -0.32      0.00 
  -19    6    4      0.01      0.00 
  -18    6    4      0.48      0.00 
  -17    6    4     -0.17      0.00 
  -16    6    4     -0.04      0.00 
  -15    6    4      0.44      0.00 
  -14    6    4     -1.18      0.00 
  -13    6    4      0.33      0.00 
  -12    6    4     -1.61      0.00 
  -11    6    4      0.29      0.00 
  -10    6    4     -0.91      0.00 
   -9    6    4      4.05      0.00 
   -8    6    4      1.17      0.00 
   -7    6    4      2.91      0.00 
   -6    6    4      5.02      0.00 
   -5    6    4     -8.12      0.00 
   -4    6    4      3.96      0.00 
   -3    6    4    -11.87      0.00 
   -2    6    4     -6.08      0.00 
   -1    6    4      2.94      0.00 
    0    6    4    -13.99      0.00 
    1    6    4     14.68      0.00 
    2    6    4     -7.57      0.00 
    3    6    4      3.97      0.00 
    4    6    4      4.65      0.00 
    5    6    4     -8.12      0.00 
    6    6    4      6.90      0.00 
    7    6    4     -7.07      0.00 
    8    6    4      1.08      0.00 
    9    6    4     -2.68      0.00 
   10    6    4     -3.26      0.00 
   11    6    4      1.17      0.00 
   12    6    4     -2.28      0.00 
   13    6    4      2.55      0.00 
   14    6    4     -0.37      0.00 
   15    6    4      0.92      0.00 
   16    6    4     -0.04      0.00 
   17    6    4     -0.54      0.00 
   18    6    4      0.11      0.00 
   19    6    4     -0.35      0.00 
   20    6    4     -0.36      0.00 
  -20    7    4      0.09      0.00 
  -19    7    4      0.43      0.00 
  -18    7    4     -0.27      0.00 
  -17    7    4      0.74      0.00 
  -16    7    4     -0.47      0.00 
  -15    7    4     -0.45      0.00 
  -14    7    4      0.02      0.00 
  -13    7    4     -1.50      0.00 
  -12    7    4     -0.36      0.00 
  -11    7    4     -0.30      0.00 
  -10    7    4      1.51      0.00 
   -9    7    4      1.50      0.00 
   -8    7    4      4.35      0.00 
   -7    7    4      1.28      0.00 
   -6    7    4     -2.61      0.00 
   -5    7    4      0.95      0.00 
   -4    7    4    -13.86      0.00 
   -3    7    4     -0.13      0.00 
   -2    7    4     -9.88      0.00 
   -1    7    4     -4.59      0.00 
    0    7    4      7.41      0.00 
    1    7    4     -7.50      0.00 
    2    7    4     11.60      0.00 
    3    7    4     -3.13      0.00 
    4    7    4     -0.68      0.00 
    5    7    4      2.74      0.00 
    6    7    4     -8.11      0.00 
    7    7    4      2.93      0.00 
    8    7    4     -6.63      0.00 
    9    7    4     -0.56      0.00 
   10    7    4     -1.69      0.00 
   11    7    4     -1.92      0.00 
   12    7    4      2.51      0.00 
   13    7    4     -1.01      0.00 
   14    7    4      2.31      0.00 
   15    7    4     -0.57      0.00 
   16    7    4      0.00      0.00 
   17    7    4      0.04      0.00 
   18    7    4     -0.73      0.00 
   19    7    4     -0.04      0.00 
   20    7    4     -0.03      0.00 
  -20    8    4     -0.01      0.00 
  -19    8    4      0.07      0.00 
  -18    8    4      1.02      0.00 
  -17    8    4     -0.94      0.00 
  -16    8    4      0.54      0.00 
  -15    8    4     -0.96      0.00 
  -14    8    4     -0.91      0.00 
  -13    8    4     -0.23      0.00 
  -12    8    4     -0.65      0.00 
  -11    8    4      0.32      0.00 
  -10    8    4      2.03      0.00 
   -9    8    4      2.50      0.00 
   -8    8    4      1.52      0.00 
   -7    8    4      0.37      0.00 
   -6    8    4     -2.68      0.00 
   -5    8    4     -9.38      0.00 
   -4    8    4     -2.30      0.00 
   -3    8    4    -13.63      0.00 
   -2    8    4      1.52      0.00 
   -1    8    4     -2.89      0.00 
    0    8    4      0.28      0.00 
    1    8    4      8.82      0.00 
    2    8    4     -3.81      0.00 
    3    8    4      5.40      0.00 
    4    8    4     -3.35      0.00 
    5    8    4     -4.06      0.00 
    6    8    4      0.08      0.00 
    7    8    4     -7.33      0.00 
    8    8    4      0.90      0.00 
    9    8    4     -4.76      0.00 
   10    8    4     -0.02      0.00 
   11    8    4      0.28      0.00 
   12    8    4     -0.36      0.00 
   13    8    4      2.73      0.00 
   14    8    4     -0.97      0.00 
   15    8    4      1.17      0.00 
   16    8    4     -0.64      0.00 
   17    8    4     -0.76      0.00 
   18    8    4      0.14      0.00 
   19    8    4     -0.50      0.00 
  -19    9    4      0.57      0.00 
  -18    9    4     -0.47      0.00 
  -17    9    4      1.09      0.00 
  -16    9    4     -1.79      0.00 
  -15    9    4      0.27      0.00 
  -14    9    4     -0.85      0.00 
  -13    9    4     -0.48      0.00 
  -12    9    4      0.55      0.00 
  -11    9    4      1.27      0.00 
  -10    9    4      1.25      0.00 
   -9    9    4      2.58      0.00 
   -8    9    4      0.19      0.00 
   -7    9    4     -2.23      0.00 
   -6    9    4     -5.66      0.00 
   -5    9    4     -5.94      0.00 
   -4    9    4    -10.85      0.00 
   -3    9    4      0.14      0.00 
   -2    9    4     -6.90      0.00 
   -1    9    4      6.17      0.00 
    0    9    4      2.35      0.00 
    1    9    4      2.14      0.00 
    2    9    4      4.93      0.00 
    3    9    4     -4.46      0.00 
    4    9    4     -0.40      0.00 
    5    9    4     -4.25      0.00 
    6    9    4     -4.88      0.00 
    7    9    4     -0.75      0.00 
    8    9    4     -5.13      0.00 
    9    9    4      0.86      0.00 
   10    9    4     -2.13      0.00 
   11    9    4      1.20      0.00 
   12    9    4      1.34      0.00 
   13    9    4     -0.09      0.00 
   14    9    4      1.87      0.00 
   15    9    4     -1.24      0.00 
   16    9    4     -0.05      0.00 
   17    9    4     -0.35      0.00 
   18    9    4     -0.94      0.00 
   19    9    4      0.07      0.00 
  -19   10    4      0.41      0.00 
  -18   10    4      0.72      0.00 
  -17   10    4     -1.44      0.00 
  -16   10    4      1.09      0.00 
  -15   10    4     -1.84      0.00 
  -14   10    4      0.62      0.00 
  -13   10    4      0.31      0.00 
  -12   10    4      0.78      0.00 
  -11   10    4      1.52      0.00 
  -10   10    4      2.15      0.00 
   -9   10    4     -0.03      0.00 
   -8   10    4     -0.09      0.00 
   -7   10    4     -4.30      0.00 
   -6   10    4     -5.75      0.00 
   -5   10    4     -7.77      0.00 
   -4   10    4     -3.62      0.00 
   -3   10    4     -5.59      0.00 
   -2   10    4      5.72      0.00 
   -1   10    4     -0.26      0.00 
    0   10    4      7.44      0.00 
    1   10    4      1.71      0.00 
    2   10    4     -0.38      0.00 
    3   10    4     -0.51      0.00 
    4   10    4     -5.33      0.00 
    5   10    4     -2.95      0.00 
    6   10    4     -3.23      0.00 
    7   10    4     -3.44      0.00 
    8   10    4     -0.23      0.00 
    9   10    4     -2.40      0.00 
   10   10    4      1.62      0.00 
   11   10    4     -0.29      0.00 
   12   10    4      1.55      0.00 
   13   10    4      1.35      0.00 
   14   10    4     -0.60      0.00 
   15   10    4      0.69      0.00 
   16   10    4     -1.04      0.00 
   17   10    4     -0.76      0.00 
   18   10    4     -0.12      0.00 
   19   10    4     -0.63      0.00 
  -19   11    4      0.02      0.00 
  -18   11    4     -0.25      0.00 
  -17   11    4      0.81      0.00 
  -16   11    4     -1.89      0.00 
  -15   11    4      1.53      0.00 
  -14   11    4     -0.74      0.00 
  -13   11    4      1.44      0.00 
  -12   11    4      1.62      0.00 
  -11   11    4      1.41      0.00 
  -10   11    4      0.96      0.00 
   -9   11    4      0.63      0.00 
   -8   11    4     -3.15      0.00 
   -7   11    4     -3.13      0.00 
   -6   11    4     -6.24      0.00 
   -5   11    4     -4.47      0.00 
   -4   11    4     -3.95      0.00 
   -3   11    4      2.33      0.00 
   -2   11    4      0.71      0.00 
   -1   11    4      7.97      0.00 
    0   11    4      1.03      0.00 
    1   11    4      3.74      0.00 
    2   11    4     -1.94      0.00 
    3   11    4     -2.96      0.00 
    4   11    4     -3.23      0.00 
    5   11    4     -3.68      0.00 
    6   11    4     -2.41      0.00 
    7   11    4     -1.43      0.00 
    8   11    4     -1.21      0.00 
    9   11    4      0.51      0.00 
   10   11    4     -0.41      0.00 
   11   11    4      2.07      0.00 
   12   11    4      0.63      0.00 
   13   11    4      0.91      0.00 
   14   11    4      0.88      0.00 
   15   11    4     -0.92      0.00 
   16   11    4     -0.31      0.00 
   17   11    4     -0.68      0.00 
   18   11    4     -0.80      0.00 
  -18   12    4     -0.04      0.00 
  -17   12    4     -0.83      0.00 
  -16   12    4      1.26      0.00 
  -15   12    4     -1.34      0.00 
  -14   12    4      2.20      0.00 
  -13   12    4      0.65      0.00 
  -12   12    4      1.73      0.00 
  -11   12    4      1.79      0.00 
  -10   12    4      0.37      0.00 
   -9   12    4     -1.09      0.00 
   -8   12    4     -1.56      0.00 
   -7   12    4     -4.73      0.00 
   -6   12    4     -2.80      0.00 
   -5   12    4     -3.55      0.00 
   -4   12    4      0.48      0.00 
   -3   12    4      1.33      0.00 
   -2   12    4      5.72      0.00 
   -1   12    4      2.60      0.00 
    0   12    4      4.76      0.00 
    1   12    4     -1.29      0.00 
    2   12    4     -0.53      0.00 
    3   12    4     -3.77      0.00 
    4   12    4     -2.33      0.00 
    5   12    4     -2.78      0.00 
    6   12    4     -1.18      0.00 
    7   12    4     -0.76      0.00 
    8   12    4     -0.42      0.00 
    9   12    4      0.38      0.00 
   10   12    4      1.12      0.00 
   11   12    4      0.77      0.00 
   12   12    4      1.74      0.00 
   13   12    4      1.02      0.00 
   14   12    4     -0.04      0.00 
   15   12    4      0.04      0.00 
   16   12    4     -0.95      0.00 
   17   12    4     -0.78      0.00 
   18   12    4     -0.46      0.00 
  -18   13    4      0.14      0.00 
  -17   13    4      0.22      0.00 
  -16   13    4     -0.79      0.00 
  -15   13    4      1.86      0.00 
  -14   13    4     -0.36      0.00 
  -13   13    4      2.44      0.00 
  -12   13    4      1.27      0.00 
  -11   13    4      0.82      0.00 
  -10   13    4      0.67      0.00 
   -9   13    4     -1.35      0.00 
   -8   13    4     -2.42      0.00 
   -7   13    4     -1.70      0.00 
   -6   13    4     -2.92      0.00 
   -5   13    4      0.53      0.00 
   -4   13    4      0.60      0.00 
   -3   13    4      3.97      0.00 
   -2   13    4      3.19      0.00 
   -1   13    4      3.99      0.00 
    0   13    4      0.87      0.00 
    1   13    4      0.13      0.00 
    2   13    4     -2.48      0.00 
    3   13    4     -1.42      0.00 
    4   13    4     -2.80      0.00 
    5   13    4     -0.19      0.00 
    6   13    4     -1.32      0.00 
    7   13    4     -0.16      0.00 
    8   13    4      0.44      0.00 
    9   13    4      0.14      0.00 
   10   13    4      1.28      0.00 
   11   13    4      1.43      0.00 
   12   13    4      1.49      0.00 
   13   13    4      0.69      0.00 
   14   13    4      0.57      0.00 
   15   13    4     -0.83      0.00 
   16   13    4     -0.76      0.00 
   17   13    4     -0.76      0.00 
   18   13    4     -0.56      0.00 
  -17   14    4      0.07      0.00 
  -16   14    4      0.65      0.00 
  -15   14    4     -0.36      0.00 
  -14   14    4      2.18      0.00 
  -13   14    4      0.20      0.00 
  -12   14    4      1.82      0.00 
  -11   14    4      0.87      0.00 
  -10   14    4     -0.71      0.00 
   -9   14    4     -0.38      0.00 
   -8   14    4     -1.81      0.00 
   -7   14    4     -1.42      0.00 
   -6   14    4      0.31      0.00 
   -5   14    4      0.23      0.00 
   -4   14    4      3.13      0.00 
   -3   14    4      2.24      0.00 
   -2   14    4      3.50      0.00 
   -1   14    4      1.82      0.00 
    0   14    4      0.33      0.00 
    1   14    4     -0.23      0.00 
    2   14    4     -1.69      0.00 
    3   14    4     -1.23      0.00 
    4   14    4     -0.09      0.00 
    5   14    4     -1.33      0.00 
    6   14    4      0.48      0.00 
    7   14    4     -0.40      0.00 
    8   14    4     -0.06      0.00 
    9   14    4      1.09      0.00 
   10   14    4      0.89      0.00 
   11   14    4      1.79      0.00 
   12   14    4      0.95      0.00 
   13   14    4      1.25      0.00 
   14   14    4     -0.62      0.00 
   15   14    4     -0.44      0.00 
   16   14    4     -1.01      0.00 
   17   14    4     -0.81      0.00 
  -17   15    4     -0.26      0.00 
  -16   15    4      0.24      0.00 
  -15   15    4      0.97      0.00 
  -14   15    4     -0.09      0.00 
  -13   15    4      1.99      0.00 
  -12   15    4      0.10      0.00 
  -11   15    4      0.66      0.00 
  -10   15    4      0.22      0.00 
   -9   15    4     -1.45      0.00 
   -8   15    4     -0.09      0.00 
   -7   15    4     -0.64      0.00 
   -6   15    4      0.79      0.00 
   -5   15    4      1.91      0.00 
   -4   15    4      1.71      0.00 
   -3   15    4      3.06      0.00 
   -2   15    4      1.27      0.00 
   -1   15    4      1.34      0.00 
    0   15    4      0.68      0.00 
    1   15    4     -1.53      0.00 
    2   15    4      0.77      0.00 
    3   15    4     -1.14      0.00 
    4   15    4      0.15      0.00 
    5   15    4      0.26      0.00 
    6   15    4     -0.77      0.00 
    7   15    4     -0.02      0.00 
    8   15    4      0.17      0.00 
    9   15    4      0.67      0.00 
   10   15    4      1.43      0.00 
   11   15    4      1.15      0.00 
   12   15    4      1.49      0.00 
   13   15    4     -0.30      0.00 
   14   15    4      0.13      0.00 
   15   15    4     -1.24      0.00 
   16   15    4     -0.84      0.00 
  -16   16    4     -0.09      0.00 
  -15   16    4      0.33      0.00 
  -14   16    4      1.07      0.00 
  -13   16    4     -0.22      0.00 
  -12   16    4      1.40      0.00 
  -11   16    4     -0.16      0.00 
  -10   16    4     -0.09      0.00 
   -9   16    4      0.25      0.00 
   -8   16    4     -0.86      0.00 
   -7   16    4      1.12      0.00 
   -6   16    4      0.42      0.00 
   -5   16    4      2.05      0.00 
   -4   16    4      1.70      0.00 
   -3   16    4      1.19      0.00 
   -2   16    4      2.06      0.00 
   -1   16    4      0.19      0.00 
    0   16    4      0.20      0.00 
    1   16    4      1.19      0.00 
    2   16    4     -1.62      0.00 
    3   16    4      1.87      0.00 
    4   16    4     -0.97      0.00 
    5   16    4      0.27      0.00 
    6   16    4     -0.57      0.00 
    7   16    4     -0.44      0.00 
    8   16    4      0.35      0.00 
    9   16    4      0.63      0.00 
   10   16    4      1.46      0.00 
   11   16    4      1.09      0.00 
   12   16    4      0.31      0.00 
   13   16    4      0.36      0.00 
   14   16    4     -1.15      0.00 
   15   16    4     -0.59      0.00 
   16   16    4     -0.77      0.00 
  -15   17    4      0.08      0.00 
  -14   17    4      0.11      0.00 
  -13   17    4      0.98      0.00 
  -12   17    4     -0.40      0.00 
  -11   17    4      0.97      0.00 
  -10   17    4      0.04      0.00 
   -9   17    4      0.08      0.00 
   -8   17    4      0.75      0.00 
   -7   17    4     -0.13      0.00 
   -6   17    4      1.83      0.00 
   -5   17    4      0.11      0.00 
   -4   17    4      1.94      0.00 
   -3   17    4      1.13      0.00 
   -2   17    4      0.30      0.00 
   -1   17    4      1.96      0.00 
    0   17    4      0.13      0.00 
    1   17    4     -0.09      0.00 
    2   17    4      1.87      0.00 
    3   17    4     -1.80      0.00 
    4   17    4      1.74      0.00 
    5   17    4     -1.73      0.00 
    6   17    4      0.17      0.00 
    7   17    4     -0.63      0.00 
    8   17    4      0.12      0.00 
    9   17    4      1.36      0.00 
   10   17    4      0.50      0.00 
   11   17    4      1.05      0.00 
   12   17    4      0.10      0.00 
   13   17    4     -0.65      0.00 
   14   17    4     -0.44      0.00 
   15   17    4     -0.88      0.00 
  -15   18    4      0.40      0.00 
  -14   18    4      0.22      0.00 
  -13   18    4     -0.20      0.00 
  -12   18    4      0.97      0.00 
  -11   18    4     -0.09      0.00 
  -10   18    4      1.01      0.00 
   -9   18    4      0.41      0.00 
   -8   18    4      0.37      0.00 
   -7   18    4      0.78      0.00 
   -6   18    4     -0.44      0.00 
   -5   18    4      1.84      0.00 
   -4   18    4     -0.50      0.00 
   -3   18    4      1.48      0.00 
   -2   18    4      1.67      0.00 
   -1   18    4     -0.23      0.00 
    0   18    4      2.11      0.00 
    1   18    4      0.20      0.00 
    2   18    4     -0.74      0.00 
    3   18    4      1.64      0.00 
    4   18    4     -2.39      0.00 
    5   18    4      1.33      0.00 
    6   18    4     -1.97      0.00 
    7   18    4      0.54      0.00 
    8   18    4      0.29      0.00 
    9   18    4      0.24      0.00 
   10   18    4      1.40      0.00 
   11   18    4     -0.25      0.00 
   12   18    4      0.00      0.00 
   13   18    4     -0.58      0.00 
   14   18    4     -0.69      0.00 
  -14   19    4      0.04      0.00 
  -13   19    4      0.46      0.00 
  -12   19    4     -0.10      0.00 
  -11   19    4      1.14      0.00 
  -10   19    4      0.39      0.00 
   -9   19    4      0.95      0.00 
   -8   19    4      0.08      0.00 
   -7   19    4     -0.05      0.00 
   -6   19    4      0.45      0.00 
   -5   19    4     -1.10      0.00 
   -4   19    4      1.91      0.00 
   -3   19    4     -0.01      0.00 
   -2   19    4      0.95      0.00 
   -1   19    4      2.51      0.00 
    0   19    4     -0.83      0.00 
    1   19    4      1.42      0.00 
    2   19    4     -0.18      0.00 
    3   19    4     -1.47      0.00 
    4   19    4      1.20      0.00 
    5   19    4     -2.53      0.00 
    6   19    4      1.39      0.00 
    7   19    4     -1.33      0.00 
    8   19    4      0.68      0.00 
    9   19    4      0.77      0.00 
   10   19    4     -0.25      0.00 
   11   19    4      0.46      0.00 
   12   19    4     -0.76      0.00 
   13   19    4     -0.45      0.00 
  -13   20    4     -0.10      0.00 
  -12   20    4      0.77      0.00 
  -11   20    4      0.27      0.00 
  -10   20    4      1.02      0.00 
   -9   20    4      0.13      0.00 
   -8   20    4      0.36      0.00 
   -7   20    4     -0.70      0.00 
   -6   20    4     -0.62      0.00 
   -5   20    4      0.72      0.00 
   -4   20    4     -0.93      0.00 
   -3   20    4      1.96      0.00 
   -2   20    4      0.99      0.00 
   -1   20    4      0.04      0.00 
    0   20    4      2.30      0.00 
    1   20    4     -1.52      0.00 
    2   20    4      0.41      0.00 
    3   20    4     -0.55      0.00 
    4   20    4     -1.58      0.00 
    5   20    4      1.14      0.00 
    6   20    4     -2.09      0.00 
    7   20    4      1.35      0.00 
    8   20    4     -0.66      0.00 
    9   20    4      0.24      0.00 
   10   20    4      0.34      0.00 
   11   20    4     -0.68      0.00 
   12   20    4     -0.28      0.00 
  -12   21    4      0.00      0.00 
  -11   21    4      0.73      0.00 
  -10   21    4      0.22      0.00 
   -9   21    4      0.42      0.00 
   -8   21    4     -0.69      0.00 
   -7   21    4     -0.07      0.00 
   -6   21    4     -0.73      0.00 
   -5   21    4     -0.51      0.00 
   -4   21    4      1.34      0.00 
   -3   21    4     -0.29      0.00 
   -2   21    4      1.35      0.00 
   -1   21    4      1.20      0.00 
    0   21    4     -0.87      0.00 
    1   21    4      1.36      0.00 
    2   21    4     -1.85      0.00 
    3   21    4      0.00      0.00 
    4   21    4     -0.48      0.00 
    5   21    4     -1.27      0.00 
    6   21    4      1.15      0.00 
    7   21    4     -1.53      0.00 
    8   21    4      0.86      0.00 
    9   21    4     -0.41      0.00 
   10   21    4     -0.22      0.00 
   11   21    4     -0.21      0.00 
  -10   22    4      0.27      0.00 
   -9   22    4     -0.20      0.00 
   -8   22    4      0.07      0.00 
   -7   22    4     -1.02      0.00 
   -6   22    4      0.18      0.00 
   -5   22    4     -0.11      0.00 
   -4   22    4     -0.15      0.00 
   -3   22    4      1.26      0.00 
   -2   22    4     -0.14      0.00 
   -1   22    4      0.52      0.00 
    0   22    4      0.66      0.00 
    1   22    4     -1.21      0.00 
    2   22    4      0.71      0.00 
    3   22    4     -1.70      0.00 
    4   22    4      0.06      0.00 
    5   22    4     -0.11      0.00 
    6   22    4     -0.98      0.00 
    7   22    4      0.90      0.00 
    8   22    4     -1.00      0.00 
    9   22    4      0.32      0.00 
   10   22    4     -0.36      0.00 
   -9   23    4     -0.02      0.00 
   -8   23    4     -0.36      0.00 
   -7   23    4      0.33      0.00 
   -6   23    4     -0.76      0.00 
   -5   23    4      0.49      0.00 
   -4   23    4      0.03      0.00 
   -3   23    4     -0.26      0.00 
   -2   23    4      0.69      0.00 
   -1   23    4     -0.41      0.00 
    0   23    4      0.25      0.00 
    1   23    4      0.22      0.00 
    2   23    4     -1.13      0.00 
    3   23    4      0.53      0.00 
    4   23    4     -1.13      0.00 
    5   23    4      0.09      0.00 
    6   23    4      0.27      0.00 
    7   23    4     -0.71      0.00 
    8   23    4      0.53      0.00 
   -7   24    4     -0.29      0.00 
   -6   24    4      0.51      0.00 
   -5   24    4     -0.75      0.00 
   -4   24    4      0.25      0.00 
   -3   24    4     -0.31      0.00 
   -2   24    4     -0.55      0.00 
   -1   24    4      0.63      0.00 
    0   24    4     -0.44      0.00 
    1   24    4      0.31      0.00 
    2   24    4      0.16      0.00 
    3   24    4     -0.86      0.00 
    4   24    4      0.46      0.00 
    5   24    4     -0.34      0.00 
    6   24    4      0.01      0.00 
   -3   25    4     -0.09      0.00 
   -2   25    4     -0.19      0.00 
   -1   25    4     -0.44      0.00 
    0   25    4      0.93      0.00 
    1   25    4     -0.19      0.00 
    2   25    4      0.16      0.00 
    3   25    4      0.18      0.00 
  -21    0    5     -0.79      0.00 
  -19    0    5     -1.02      0.00 
  -17    0    5      0.12      0.00 
  -15    0    5      1.42      0.00 
  -13    0    5      2.48      0.00 
  -11    0    5     -1.03      0.00 
   -9    0    5     -8.64      0.00 
   -7    0    5     -4.43      0.00 
   -5    0    5     17.39      0.00 
   -3    0    5     18.61      0.00 
   -1    0    5    -14.05      0.00 
    1    0    5    -28.26      0.00 
    3    0    5     -6.93      0.00 
    5    0    5     12.15      0.00 
    7    0    5      6.76      0.00 
    9    0    5     -2.46      0.00 
   11    0    5     -1.69      0.00 
   13    0    5     -1.48      0.00 
   15    0    5     -1.05      0.00 
   17    0    5     -0.20      0.00 
   19    0    5     -0.15      0.00 
  -21    1    5     -0.22      0.00 
  -20    1    5     -0.93      0.00 
  -19    1    5     -0.04      0.00 
  -18    1    5     -0.40      0.00 
  -17    1    5      0.01      0.00 
  -16    1    5      0.92      0.00 
  -15    1    5      0.08      0.00 
  -14    1    5      2.11      0.00 
  -13    1    5     -0.51      0.00 
  -12    1    5      1.51      0.00 
  -11    1    5     -1.93      0.00 
  -10    1    5     -4.33      0.00 
   -9    1    5     -0.23      0.00 
   -8    1    5     -8.32      0.00 
   -7    1    5      4.50      0.00 
   -6    1    5      4.87      0.00 
   -5    1    5      1.14      0.00 
   -4    1    5     21.25      0.00 
   -3    1    5    -10.07      0.00 
   -2    1    5      4.79      0.00 
   -1    1    5    -11.22      0.00 
    0    1    5    -22.33      0.00 
    1    1    5      2.24      0.00 
    2    1    5    -17.86      0.00 
    3    1    5     11.54      0.00 
    4    1    5      4.12      0.00 
    5    1    5      5.25      0.00 
    6    1    5     10.30      0.00 
    7    1    5     -2.35      0.00 
    8    1    5      0.93      0.00 
    9    1    5     -1.51      0.00 
   10    1    5     -2.05      0.00 
   11    1    5      0.39      0.00 
   12    1    5     -1.04      0.00 
   13    1    5      0.40      0.00 
   14    1    5     -1.44      0.00 
   15    1    5      0.52      0.00 
   16    1    5     -0.34      0.00 
   17    1    5      0.57      0.00 
   18    1    5     -0.14      0.00 
   19    1    5      0.30      0.00 
   20    1    5     -0.11      0.00 
  -21    2    5     -0.33      0.00 
  -20    2    5     -0.21      0.00 
  -19    2    5     -0.49      0.00 
  -18    2    5     -0.02      0.00 
  -17    2    5      0.73      0.00 
  -16    2    5     -0.02      0.00 
  -15    2    5      1.73      0.00 
  -14    2    5     -0.27      0.00 
  -13    2    5      1.96      0.00 
  -12    2    5     -2.21      0.00 
  -11    2    5     -0.29      0.00 
  -10    2    5     -3.02      0.00 
   -9    2    5     -4.97      0.00 
   -8    2    5      3.72      0.00 
   -7    2    5     -3.59      0.00 
   -6    2    5      7.53      0.00 
   -5    2    5     10.34      0.00 
   -4    2    5     -7.01      0.00 
   -3    2    5     14.75      0.00 
   -2    2    5    -21.33      0.00 
   -1    2    5     -3.48      0.00 
    0    2    5     -9.60      0.00 
    1    2    5    -14.71      0.00 
    2    2    5     14.35      0.00 
    3    2    5     -5.70      0.00 
    4    2    5     16.86      0.00 
    5    2    5      5.33      0.00 
    6    2    5      1.32      0.00 
    7    2    5      3.91      0.00 
    8    2    5     -4.08      0.00 
    9    2    5     -0.39      0.00 
   10    2    5     -0.38      0.00 
   11    2    5     -0.11      0.00 
   12    2    5      0.73      0.00 
   13    2    5     -1.10      0.00 
   14    2    5      0.82      0.00 
   15    2    5     -0.64      0.00 
   16    2    5      1.10      0.00 
   17    2    5      0.06      0.00 
   18    2    5      0.74      0.00 
   19    2    5     -0.09      0.00 
   20    2    5      0.36      0.00 
  -21    3    5     -0.40      0.00 
  -20    3    5     -0.06      0.00 
  -19    3    5     -0.07      0.00 
  -18    3    5      0.52      0.00 
  -17    3    5     -0.15      0.00 
  -16    3    5      1.77      0.00 
  -15    3    5     -0.40      0.00 
  -14    3    5      1.83      0.00 
  -13    3    5     -1.40      0.00 
  -12    3    5      1.02      0.00 
  -11    3    5     -3.66      0.00 
  -10    3    5     -0.62      0.00 
   -9    3    5     -0.95      0.00 
   -8    3    5     -2.85      0.00 
   -7    3    5      8.04      0.00 
   -6    3    5     -0.22      0.00 
   -5    3    5      3.32      0.00 
   -4    3    5      8.91      0.00 
   -3    3    5    -17.20      0.00 
   -2    3    5      9.44      0.00 
   -1    3    5    -21.30      0.00 
    0    3    5      0.53      0.00 
    1    3    5      2.45      0.00 
    2    3    5     -4.68      0.00 
    3    3    5     21.48      0.00 
    4    3    5     -2.66      0.00 
    5    3    5     11.48      0.00 
    6    3    5      0.97      0.00 
    7    3    5     -2.62      0.00 
    8    3    5      1.18      0.00 
    9    3    5     -2.04      0.00 
   10    3    5      1.60      0.00 
   11    3    5      0.41      0.00 
   12    3    5      0.33      0.00 
   13    3    5      0.73      0.00 
   14    3    5     -0.87      0.00 
   15    3    5      1.40      0.00 
   16    3    5      0.14      0.00 
   17    3    5      1.18      0.00 
   18    3    5      0.01      0.00 
   19    3    5      0.54      0.00 
   20    3    5      0.06      0.00 
  -21    4    5      0.47      0.00 
  -20    4    5     -0.16      0.00 
  -19    4    5      0.42      0.00 
  -18    4    5     -0.11      0.00 
  -17    4    5      1.59      0.00 
  -16    4    5     -0.67      0.00 
  -15    4    5      2.09      0.00 
  -14    4    5     -1.22      0.00 
  -13    4    5      1.20      0.00 
  -12    4    5     -2.36      0.00 
  -11    4    5      0.76      0.00 
  -10    4    5     -3.22      0.00 
   -9    4    5      0.65      0.00 
   -8    4    5      2.52      0.00 
   -7    4    5     -1.64      0.00 
   -6    4    5      7.85      0.00 
   -5    4    5     -0.47      0.00 
   -4    4    5     -4.03      0.00 
   -3    4    5      7.30      0.00 
   -2    4    5    -19.20      0.00 
   -1    4    5     11.65      0.00 
    0    4    5    -11.42      0.00 
    1    4    5      6.42      0.00 
    2    4    5     11.91      0.00 
    3    4    5     -2.91      0.00 
    4    4    5     17.75      0.00 
    5    4    5     -4.93      0.00 
    6    4    5      4.36      0.00 
    7    4    5     -0.93      0.00 
    8    4    5     -1.45      0.00 
    9    4    5      2.51      0.00 
   10    4    5     -0.14      0.00 
   11    4    5      2.50      0.00 
   12    4    5     -0.10      0.00 
   13    4    5     -0.16      0.00 
   14    4    5      1.03      0.00 
   15    4    5     -0.16      0.00 
   16    4    5      1.53      0.00 
   17    4    5      0.17      0.00 
   18    4    5      0.74      0.00 
   19    4    5      0.06      0.00 
   20    4    5      0.39      0.00 
  -20    5    5      0.56      0.00 
  -19    5    5      0.02      0.00 
  -18    5    5      0.97      0.00 
  -17    5    5     -0.54      0.00 
  -16    5    5      2.13      0.00 
  -15    5    5     -1.47      0.00 
  -14    5    5      1.74      0.00 
  -13    5    5     -1.70      0.00 
  -12    5    5      0.77      0.00 
  -11    5    5     -2.24      0.00 
  -10    5    5      1.41      0.00 
   -9    5    5     -1.65      0.00 
   -8    5    5      1.08      0.00 
   -7    5    5      4.23      0.00 
   -6    5    5     -2.47      0.00 
   -5    5    5      4.60      0.00 
   -4    5    5     -0.33      0.00 
   -3    5    5     -7.08      0.00 
   -2    5    5      9.84      0.00 
   -1    5    5    -13.52      0.00 
    0    5    5     14.47      0.00 
    1    5    5     -2.00      0.00 
    2    5    5      5.04      0.00 
    3    5    5     12.53      0.00 
    4    5    5     -5.61      0.00 
    5    5    5     10.13      0.00 
    6    5    5     -4.98      0.00 
    7    5    5      2.55      0.00 
    8    5    5      0.70      0.00 
    9    5    5      0.94      0.00 
   10    5    5      3.50      0.00 
   11    5    5     -0.77      0.00 
   12    5    5      1.52      0.00 
   13    5    5     -0.50      0.00 
   14    5    5     -0.12      0.00 
   15    5    5      1.32      0.00 
   16    5    5      0.12      0.00 
   17    5    5      1.08      0.00 
   18    5    5     -0.02      0.00 
   19    5    5      0.30      0.00 
   20    5    5      0.29      0.00 
  -20    6    5      0.12      0.00 
  -19    6    5      0.38      0.00 
  -18    6    5     -0.11      0.00 
  -17    6    5      1.34      0.00 
  -16    6    5     -1.19      0.00 
  -15    6    5      2.13      0.00 
  -14    6    5     -1.92      0.00 
  -13    6    5      1.32      0.00 
  -12    6    5     -1.35      0.00 
  -11    6    5      0.65      0.00 
  -10    6    5     -1.78      0.00 
   -9    6    5      1.49      0.00 
   -8    6    5     -0.33      0.00 
   -7    6    5      0.20      0.00 
   -6    6    5      4.52      0.00 
   -5    6    5     -2.44      0.00 
   -4    6    5      2.64      0.00 
   -3    6    5      2.50      0.00 
   -2    6    5     -5.66      0.00 
   -1    6    5     11.97      0.00 
    0    6    5     -7.48      0.00 
    1    6    5     11.11      0.00 
    2    6    5      1.82      0.00 
    3    6    5     -0.01      0.00 
    4    6    5      8.49      0.00 
    5    6    5     -5.49      0.00 
    6    6    5      6.06      0.00 
    7    6    5     -2.09      0.00 
    8    6    5      3.70      0.00 
    9    6    5      2.05      0.00 
   10    6    5      0.47      0.00 
   11    6    5      2.32      0.00 
   12    6    5     -2.05      0.00 
   13    6    5      0.67      0.00 
   14    6    5     -0.13      0.00 
   15    6    5      0.28      0.00 
   16    6    5      1.23      0.00 
   17    6    5     -0.06      0.00 
   18    6    5      0.52      0.00 
   19    6    5      0.16      0.00 
   20    6    5      0.08      0.00 
  -20    7    5      0.23      0.00 
  -19    7    5      0.19      0.00 
  -18    7    5      0.16      0.00 
  -17    7    5     -0.34      0.00 
  -16    7    5      1.51      0.00 
  -15    7    5     -1.64      0.00 
  -14    7    5      1.94      0.00 
  -13    7    5     -1.72      0.00 
  -12    7    5      0.77      0.00 
  -11    7    5     -1.01      0.00 
  -10    7    5      0.11      0.00 
   -9    7    5     -1.47      0.00 
   -8    7    5      1.05      0.00 
   -7    7    5      1.38      0.00 
   -6    7    5      0.19      0.00 
   -5    7    5      5.08      0.00 
   -4    7    5     -0.52      0.00 
   -3    7    5      1.94      0.00 
   -2    7    5      4.48      0.00 
   -1    7    5     -4.32      0.00 
    0    7    5      9.02      0.00 
    1    7    5     -4.18      0.00 
    2    7    5      4.72      0.00 
    3    7    5      2.32      0.00 
    4    7    5     -1.71      0.00 
    5    7    5      5.51      0.00 
    6    7    5     -2.23      0.00 
    7    7    5      5.34      0.00 
    8    7    5      0.11      0.00 
    9    7    5      2.99      0.00 
   10    7    5      1.13      0.00 
   11    7    5     -1.63      0.00 
   12    7    5      0.83      0.00 
   13    7    5     -1.98      0.00 
   14    7    5      0.86      0.00 
   15    7    5      0.45      0.00 
   16    7    5      0.33      0.00 
   17    7    5      0.91      0.00 
   18    7    5     -0.10      0.00 
   19    7    5      0.09      0.00 
   20    7    5      0.38      0.00 
  -20    8    5      0.06      0.00 
  -19    8    5     -0.44      0.00 
  -18    8    5      0.29      0.00 
  -17    8    5      0.11      0.00 
  -16    8    5     -0.47      0.00 
  -15    8    5      1.51      0.00 
  -14    8    5     -1.84      0.00 
  -13    8    5      1.36      0.00 
  -12    8    5     -1.49      0.00 
  -11    8    5     -0.34      0.00 
  -10    8    5     -1.03      0.00 
   -9    8    5     -0.34      0.00 
   -8    8    5      0.00      0.00 
   -7    8    5      1.66      0.00 
   -6    8    5      3.90      0.00 
   -5    8    5      1.23      0.00 
   -4    8    5      4.71      0.00 
   -3    8    5      0.25      0.00 
   -2    8    5     -0.15      0.00 
   -1    8    5      2.53      0.00 
    0    8    5     -4.05      0.00 
    1    8    5      3.63      0.00 
    2    8    5     -1.70      0.00 
    3    8    5      1.49      0.00 
    4    8    5      2.69      0.00 
    5    8    5      0.22      0.00 
    6    8    5      4.48      0.00 
    7    8    5      0.26      0.00 
    8    8    5      4.05      0.00 
    9    8    5     -0.23      0.00 
   10    8    5      0.32      0.00 
   11    8    5     -0.49      0.00 
   12    8    5     -2.38      0.00 
   13    8    5      0.74      0.00 
   14    8    5     -0.85      0.00 
   15    8    5      1.19      0.00 
   16    8    5      0.79      0.00 
   17    8    5      0.09      0.00 
   18    8    5      0.51      0.00 
   19    8    5      0.08      0.00 
  -19    9    5      0.15      0.00 
  -18    9    5     -0.85      0.00 
  -17    9    5      0.57      0.00 
  -16    9    5      0.10      0.00 
  -15    9    5     -0.78      0.00 
  -14    9    5      1.07      0.00 
  -13    9    5     -2.13      0.00 
  -12    9    5      0.15      0.00 
  -11    9    5     -1.46      0.00 
  -10    9    5     -1.18      0.00 
   -9    9    5      0.00      0.00 
   -8    9    5      0.62      0.00 
   -7    9    5      2.98      0.00 
   -6    9    5      2.76      0.00 
   -5    9    5      4.81      0.00 
   -4    9    5      0.49      0.00 
   -3    9    5      1.39      0.00 
   -2    9    5     -1.98      0.00 
   -1    9    5     -2.89      0.00 
    0    9    5     -0.90      0.00 
    1    9    5     -2.35      0.00 
    2    9    5      0.92      0.00 
    3    9    5      1.25      0.00 
    4    9    5      1.90      0.00 
    5    9    5      3.18      0.00 
    6    9    5      1.80      0.00 
    7    9    5      3.07      0.00 
    8    9    5      0.15      0.00 
    9    9    5      1.18      0.00 
   10    9    5     -1.65      0.00 
   11    9    5     -1.41      0.00 
   12    9    5     -0.70      0.00 
   13    9    5     -1.41      0.00 
   14    9    5      1.42      0.00 
   15    9    5      0.20      0.00 
   16    9    5      0.91      0.00 
   17    9    5      0.74      0.00 
   18    9    5     -0.05      0.00 
   19    9    5      0.10      0.00 
  -19   10    5     -0.72      0.00 
  -18   10    5      0.57      0.00 
  -17   10    5     -1.04      0.00 
  -16   10    5      0.57      0.00 
  -15   10    5     -0.22      0.00 
  -14   10    5     -1.54      0.00 
  -13   10    5      0.10      0.00 
  -12   10    5     -2.38      0.00 
  -11   10    5     -0.86      0.00 
  -10   10    5     -0.57      0.00 
   -9   10    5     -0.51      0.00 
   -8   10    5      2.64      0.00 
   -7   10    5      2.05      0.00 
   -6   10    5      4.75      0.00 
   -5   10    5      1.48      0.00 
   -4   10    5      1.88      0.00 
   -3   10    5     -2.96      0.00 
   -2   10    5     -3.05      0.00 
   -1   10    5     -4.44      0.00 
    0   10    5     -2.87      0.00 
    1   10    5     -1.73      0.00 
    2   10    5      1.29      0.00 
    3   10    5      1.23      0.00 
    4   10    5      3.44      0.00 
    5   10    5      2.26      0.00 
    6   10    5      2.41      0.00 
    7   10    5      1.20      0.00 
    8   10    5      0.43      0.00 
    9   10    5     -1.15      0.00 
   10   10    5     -1.07      0.00 
   11   10    5     -1.96      0.00 
   12   10    5     -1.22      0.00 
   13   10    5      0.35      0.00 
   14   10    5     -0.16      0.00 
   15   10    5      1.51      0.00 
   16   10    5      0.64      0.00 
   17   10    5      0.40      0.00 
   18   10    5      0.39      0.00 
   19   10    5     -0.02      0.00 
  -19   11    5     -0.06      0.00 
  -18   11    5     -1.03      0.00 
  -17   11    5      0.94      0.00 
  -16   11    5     -1.35      0.00 
  -15   11    5     -0.12      0.00 
  -14   11    5     -0.85      0.00 
  -13   11    5     -2.29      0.00 
  -12   11    5     -0.69      0.00 
  -11   11    5     -1.77      0.00 
  -10   11    5     -0.52      0.00 
   -9   11    5      1.67      0.00 
   -8   11    5      0.91      0.00 
   -7   11    5      4.59      0.00 
   -6   11    5      1.11      0.00 
   -5   11    5      2.77      0.00 
   -4   11    5     -2.72      0.00 
   -3   11    5     -2.87      0.00 
   -2   11    5     -5.75      0.00 
   -1   11    5     -4.40      0.00 
    0   11    5     -3.64      0.00 
    1   11    5      0.42      0.00 
    2   11    5     -0.10      0.00 
    3   11    5      4.26      0.00 
    4   11    5      1.25      0.00 
    5   11    5      3.40      0.00 
    6   11    5      0.94      0.00 
    7   11    5      0.21      0.00 
    8   11    5     -0.22      0.00 
    9   11    5     -1.76      0.00 
   10   11    5     -1.69      0.00 
   11   11    5     -1.49      0.00 
   12   11    5     -0.85      0.00 
   13   11    5     -0.38      0.00 
   14   11    5      1.17      0.00 
   15   11    5      0.56      0.00 
   16   11    5      0.97      0.00 
   17   11    5      0.53      0.00 
   18   11    5      0.18      0.00 
  -18   12    5      0.38      0.00 
  -17   12    5     -1.38      0.00 
  -16   12    5      0.75      0.00 
  -15   12    5     -1.76      0.00 
  -14   12    5     -1.05      0.00 
  -13   12    5     -1.28      0.00 
  -12   12    5     -2.22      0.00 
  -11   12    5     -0.37      0.00 
  -10   12    5      0.03      0.00 
   -9   12    5      0.79      0.00 
   -8   12    5      3.54      0.00 
   -7   12    5      0.59      0.00 
   -6   12    5      3.40      0.00 
   -5   12    5     -2.78      0.00 
   -4   12    5     -1.35      0.00 
   -3   12    5     -6.16      0.00 
   -2   12    5     -4.91      0.00 
   -1   12    5     -4.48      0.00 
    0   12    5     -1.70      0.00 
    1   12    5     -0.41      0.00 
    2   12    5      3.57      0.00 
    3   12    5      0.63      0.00 
    4   12    5      4.48      0.00 
    5   12    5     -0.33      0.00 
    6   12    5      1.55      0.00 
    7   12    5     -0.57      0.00 
    8   12    5     -1.78      0.00 
    9   12    5     -0.92      0.00 
   10   12    5     -2.32      0.00 
   11   12    5     -1.01      0.00 
   12   12    5     -1.09      0.00 
   13   12    5      0.53      0.00 
   14   12    5      0.28      0.00 
   15   12    5      1.22      0.00 
   16   12    5      0.77      0.00 
   17   12    5      0.53      0.00 
   18   12    5      0.14      0.00 
  -18   13    5     -0.63      0.00 
  -17   13    5      0.58      0.00 
  -16   13    5     -1.72      0.00 
  -15   13    5      0.13      0.00 
  -14   13    5     -1.93      0.00 
  -13   13    5     -1.40      0.00 
  -12   13    5     -0.89      0.00 
  -11   13    5     -1.02      0.00 
  -10   13    5      0.92      0.00 
   -9   13    5      1.80      0.00 
   -8   13    5      1.10      0.00 
   -7   13    5      2.92      0.00 
   -6   13    5     -2.29      0.00 
   -5   13    5      0.09      0.00 
   -4   13    5     -6.29      0.00 
   -3   13    5     -3.46      0.00 
   -2   13    5     -5.35      0.00 
   -1   13    5     -2.86      0.00 
    0   13    5     -0.37      0.00 
    1   13    5      1.44      0.00 
    2   13    5      1.43      0.00 
    3   13    5      3.83      0.00 
    4   13    5     -0.73      0.00 
    5   13    5      2.80      0.00 
    6   13    5     -1.69      0.00 
    7   13    5     -0.31      0.00 
    8   13    5     -1.05      0.00 
    9   13    5     -2.37      0.00 
   10   13    5     -0.75      0.00 
   11   13    5     -1.94      0.00 
   12   13    5      0.28      0.00 
   13   13    5     -0.52      0.00 
   14   13    5      1.35      0.00 
   15   13    5      0.83      0.00 
   16   13    5      0.89      0.00 
   17   13    5      0.53      0.00 
  -17   14    5     -0.89      0.00 
  -16   14    5      0.41      0.00 
  -15   14    5     -1.79      0.00 
  -14   14    5     -0.30      0.00 
  -13   14    5     -1.55      0.00 
  -12   14    5     -0.81      0.00 
  -11   14    5      0.31      0.00 
  -10   14    5      0.52      0.00 
   -9   14    5      1.75      0.00 
   -8   14    5      1.76      0.00 
   -7   14    5     -0.63      0.00 
   -6   14    5      0.26      0.00 
   -5   14    5     -5.25      0.00 
   -4   14    5     -1.89      0.00 
   -3   14    5     -6.12      0.00 
   -2   14    5     -1.99      0.00 
   -1   14    5     -1.39      0.00 
    0   14    5      0.04      0.00 
    1   14    5      2.41      0.00 
    2   14    5      1.79      0.00 
    3   14    5      0.56      0.00 
    4   14    5      2.24      0.00 
    5   14    5     -1.93      0.00 
    6   14    5      1.24      0.00 
    7   14    5     -1.71      0.00 
    8   14    5     -1.08      0.00 
    9   14    5     -1.05      0.00 
   10   14    5     -1.97      0.00 
   11   14    5      0.00      0.00 
   12   14    5     -1.25      0.00 
   13   14    5      1.47      0.00 
   14   14    5      0.32      0.00 
   15   14    5      1.41      0.00 
   16   14    5      0.93      0.00 
   17   14    5      0.44      0.00 
  -17   15    5      0.07      0.00 
  -16   15    5     -0.96      0.00 
  -15   15    5      0.13      0.00 
  -14   15    5     -1.52      0.00 
  -13   15    5     -0.13      0.00 
  -12   15    5     -0.60      0.00 
  -11   15    5      0.27      0.00 
  -10   15    5      1.35      0.00 
   -9   15    5      0.95      0.00 
   -8   15    5      0.94      0.00 
   -7   15    5     -0.19      0.00 
   -6   15    5     -2.86      0.00 
   -5   15    5     -1.74      0.00 
   -4   15    5     -5.45      0.00 
   -3   15    5     -0.93      0.00 
   -2   15    5     -3.01      0.00 
   -1   15    5      0.48      0.00 
    0   15    5      1.72      0.00 
    1   15    5      0.47      0.00 
    2   15    5      2.26      0.00 
    3   15    5      0.30      0.00 
    4   15    5     -0.61      0.00 
    5   15    5      1.12      0.00 
    6   15    5     -1.62      0.00 
    7   15    5      0.47      0.00 
    8   15    5     -1.53      0.00 
    9   15    5     -0.99      0.00 
   10   15    5     -0.84      0.00 
   11   15    5     -1.13      0.00 
   12   15    5      1.12      0.00 
   13   15    5     -0.21      0.00 
   14   15    5      1.89      0.00 
   15   15    5      0.87      0.00 
   16   15    5      0.78      0.00 
  -16   16    5     -0.03      0.00 
  -15   16    5     -0.85      0.00 
  -14   16    5      0.12      0.00 
  -13   16    5     -0.89      0.00 
  -12   16    5      0.46      0.00 
  -11   16    5      0.36      0.00 
  -10   16    5      0.75      0.00 
   -9   16    5      1.14      0.00 
   -8   16    5     -0.17      0.00 
   -7   16    5     -0.69      0.00 
   -6   16    5     -2.08      0.00 
   -5   16    5     -3.24      0.00 
   -4   16    5     -1.38      0.00 
   -3   16    5     -3.30      0.00 
   -2   16    5      1.16      0.00 
   -1   16    5     -0.36      0.00 
    0   16    5      0.98      0.00 
    1   16    5      2.28      0.00 
    2   16    5     -0.97      0.00 
    3   16    5      1.30      0.00 
    4   16    5     -0.53      0.00 
    5   16    5     -0.34      0.00 
    6   16    5      0.74      0.00 
    7   16    5     -1.16      0.00 
    8   16    5      0.12      0.00 
    9   16    5     -1.68      0.00 
   10   16    5     -0.34      0.00 
   11   16    5      0.03      0.00 
   12   16    5     -0.03      0.00 
   13   16    5      1.81      0.00 
   14   16    5      0.57      0.00 
   15   16    5      1.21      0.00 
   16   16    5      0.59      0.00 
  -15   17    5     -0.04      0.00 
  -14   17    5     -0.56      0.00 
  -13   17    5      0.42      0.00 
  -12   17    5     -0.20      0.00 
  -11   17    5      0.67      0.00 
  -10   17    5      0.46      0.00 
   -9   17    5      0.14      0.00 
   -8   17    5      0.01      0.00 
   -7   17    5     -1.56      0.00 
   -6   17    5     -1.20      0.00 
   -5   17    5     -2.27      0.00 
   -4   17    5     -1.79      0.00 
   -3   17    5      0.30      0.00 
   -2   17    5     -1.51      0.00 
   -1   17    5      1.95      0.00 
    0   17    5      0.40      0.00 
    1   17    5     -0.27      0.00 
    2   17    5      1.92      0.00 
    3   17    5     -1.84      0.00 
    4   17    5      1.35      0.00 
    5   17    5     -0.50      0.00 
    6   17    5      0.22      0.00 
    7   17    5      0.28      0.00 
    8   17    5     -1.47      0.00 
    9   17    5      0.28      0.00 
   10   17    5     -1.20      0.00 
   11   17    5      0.62      0.00 
   12   17    5      1.03      0.00 
   13   17    5      0.64      0.00 
   14   17    5      1.31      0.00 
   15   17    5      0.48      0.00 
  -14   18    5      0.17      0.00 
  -13   18    5     -0.22      0.00 
  -12   18    5      0.49      0.00 
  -11   18    5     -0.04      0.00 
  -10   18    5      0.16      0.00 
   -9   18    5     -0.21      0.00 
   -8   18    5     -0.65      0.00 
   -7   18    5     -0.46      0.00 
   -6   18    5     -1.88      0.00 
   -5   18    5     -0.16      0.00 
   -4   18    5     -1.21      0.00 
   -3   18    5     -0.65      0.00 
   -2   18    5      1.45      0.00 
   -1   18    5     -1.24      0.00 
    0   18    5      1.28      0.00 
    1   18    5      0.52      0.00 
    2   18    5     -1.27      0.00 
    3   18    5      2.00      0.00 
    4   18    5     -1.72      0.00 
    5   18    5      1.71      0.00 
    6   18    5     -0.71      0.00 
    7   18    5     -0.02      0.00 
    8   18    5      0.03      0.00 
    9   18    5     -1.46      0.00 
   10   18    5      0.94      0.00 
   11   18    5     -0.04      0.00 
   12   18    5      1.07      0.00 
   13   18    5      1.03      0.00 
   14   18    5      0.44      0.00 
  -14   19    5     -0.07      0.00 
  -13   19    5      0.31      0.00 
  -12   19    5     -0.17      0.00 
  -11   19    5      0.04      0.00 
  -10   19    5     -0.38      0.00 
   -9   19    5     -0.29      0.00 
   -8   19    5     -0.51      0.00 
   -7   19    5     -0.63      0.00 
   -6   19    5      0.30      0.00 
   -5   19    5     -1.40      0.00 
   -4   19    5      0.79      0.00 
   -3   19    5     -0.17      0.00 
   -2   19    5     -0.92      0.00 
   -1   19    5      1.58      0.00 
    0   19    5     -1.29      0.00 
    1   19    5      0.43      0.00 
    2   19    5      0.96      0.00 
    3   19    5     -1.35      0.00 
    4   19    5      2.11      0.00 
    5   19    5     -1.65      0.00 
    6   19    5      1.50      0.00 
    7   19    5     -0.98      0.00 
    8   19    5     -0.33      0.00 
    9   19    5      0.45      0.00 
   10   19    5     -0.59      0.00 
   11   19    5      1.30      0.00 
   12   19    5      0.56      0.00 
   13   19    5      0.63      0.00 
  -13   20    5     -0.15      0.00 
  -12   20    5      0.09      0.00 
  -11   20    5     -0.33      0.00 
  -10   20    5     -0.29      0.00 
   -9   20    5     -0.50      0.00 
   -8   20    5      0.09      0.00 
   -7   20    5     -0.01      0.00 
   -6   20    5     -0.24      0.00 
   -5   20    5      1.17      0.00 
   -4   20    5     -0.97      0.00 
   -3   20    5      0.51      0.00 
   -2   20    5      0.36      0.00 
   -1   20    5     -1.53      0.00 
    0   20    5      1.22      0.00 
    1   20    5     -0.71      0.00 
    2   20    5      0.12      0.00 
    3   20    5      1.22      0.00 
    4   20    5     -1.23      0.00 
    5   20    5      1.78      0.00 
    6   20    5     -1.72      0.00 
    7   20    5      1.11      0.00 
    8   20    5     -0.60      0.00 
    9   20    5     -0.07      0.00 
   10   20    5      0.89      0.00 
   11   20    5      0.20      0.00 
   12   20    5      0.84      0.00 
  -11   21    5     -0.12      0.00 
  -10   21    5     -0.30      0.00 
   -9   21    5      0.09      0.00 
   -8   21    5     -0.25      0.00 
   -7   21    5      0.73      0.00 
   -6   21    5      0.53      0.00 
   -5   21    5     -0.24      0.00 
   -4   21    5      1.16      0.00 
   -3   21    5     -0.70      0.00 
   -2   21    5     -0.32      0.00 
   -1   21    5      0.49      0.00 
    0   21    5     -1.34      0.00 
    1   21    5      0.88      0.00 
    2   21    5     -0.02      0.00 
    3   21    5      0.08      0.00 
    4   21    5      0.95      0.00 
    5   21    5     -1.26      0.00 
    6   21    5      1.40      0.00 
    7   21    5     -1.33      0.00 
    8   21    5      0.92      0.00 
    9   21    5      0.04      0.00 
   10   21    5      0.28      0.00 
   11   21    5      0.71      0.00 
  -10   22    5      0.00      0.00 
   -9   22    5     -0.16      0.00 
   -8   22    5      0.72      0.00 
   -7   22    5     -0.13      0.00 
   -6   22    5      0.84      0.00 
   -5   22    5      0.58      0.00 
   -4   22    5     -0.40      0.00 
   -3   22    5      0.63      0.00 
   -2   22    5     -0.46      0.00 
   -1   22    5     -0.63      0.00 
    0   22    5      0.33      0.00 
    1   22    5     -0.59      0.00 
    2   22    5      0.72      0.00 
    3   22    5      0.15      0.00 
    4   22    5     -0.10      0.00 
    5   22    5      0.62      0.00 
    6   22    5     -1.15      0.00 
    7   22    5      1.17      0.00 
    8   22    5     -0.62      0.00 
    9   22    5      0.68      0.00 
   10   22    5      0.24      0.00 
   -8   23    5     -0.25      0.00 
   -7   23    5      0.99      0.00 
   -6   23    5     -0.22      0.00 
   -5   23    5      0.63      0.00 
   -4   23    5      0.43      0.00 
   -3   23    5     -0.35      0.00 
   -2   23    5      0.23      0.00 
   -1   23    5     -0.46      0.00 
    0   23    5     -0.34      0.00 
    1   23    5      0.20      0.00 
    2   23    5     -0.08      0.00 
    3   23    5      0.52      0.00 
    4   23    5     -0.01      0.00 
    5   23    5     -0.45      0.00 
    6   23    5      0.53      0.00 
    7   23    5     -0.75      0.00 
    8   23    5      0.81      0.00 
   -6   24    5      1.02      0.00 
   -5   24    5     -0.15      0.00 
   -4   24    5      0.53      0.00 
   -3   24    5      0.32      0.00 
   -2   24    5     -0.40      0.00 
   -1   24    5      0.11      0.00 
    0   24    5     -0.55      0.00 
    1   24    5      0.00      0.00 
    2   24    5      0.23      0.00 
    3   24    5     -0.05      0.00 
    4   24    5      0.03      0.00 
    5   24    5     -0.06      0.00 
    6   24    5     -0.60      0.00 
   -3   25    5      0.30      0.00 
   -2   25    5      0.19      0.00 
   -1   25    5     -0.64      0.00 
    0   25    5      0.10      0.00 
    1   25    5     -0.36      0.00 
    2   25    5      0.03      0.00 
  -20    0    6      0.47      0.00 
  -18    0    6     -0.02      0.00 
  -16    0    6     -0.41      0.00 
  -14    0    6     -0.94      0.00 
  -12    0    6      0.46      0.00 
  -10    0    6      5.80      0.00 
   -8    0    6      2.44      0.00 
   -6    0    6    -15.96      0.00 
   -4    0    6    -20.11      0.00 
   -2    0    6      8.08      0.00 
    0    0    6     24.10      0.00 
    2    0    6      4.35      0.00 
    4    0    6    -14.67      0.00 
    6    0    6    -11.32      0.00 
    8    0    6     -1.61      0.00 
   10    0    6      0.52      0.00 
   12    0    6      1.20      0.00 
   14    0    6      0.48      0.00 
   16    0    6     -0.81      0.00 
   18    0    6      0.15      0.00 
   20    0    6      0.10      0.00 
  -21    1    6      0.23      0.00 
  -20    1    6      0.01      0.00 
  -19    1    6      0.23      0.00 
  -18    1    6     -0.05      0.00 
  -17    1    6     -0.48      0.00 
  -16    1    6     -0.37      0.00 
  -15    1    6     -0.69      0.00 
  -14    1    6     -0.43      0.00 
  -13    1    6     -0.68      0.00 
  -12    1    6      0.78      0.00 
  -11    1    6      2.92      0.00 
  -10    1    6      0.56      0.00 
   -9    1    6      5.41      0.00 
   -8    1    6     -3.54      0.00 
   -7    1    6     -5.72      0.00 
   -6    1    6     -3.08      0.00 
   -5    1    6    -20.34      0.00 
   -4    1    6      6.46      0.00 
   -3    1    6     -7.68      0.00 
   -2    1    6     10.11      0.00 
   -1    1    6     18.16      0.00 
    0    1    6     -0.24      0.00 
    1    1    6     14.35      0.00 
    2    1    6    -10.48      0.00 
    3    1    6     -7.27      0.00 
    4    1    6     -7.72      0.00 
    5    1    6    -13.49      0.00 
    6    1    6      0.16      0.00 
    7    1    6     -5.08      0.00 
    8    1    6      1.68      0.00 
    9    1    6     -0.08      0.00 
   10    1    6      0.15      0.00 
   11    1    6      0.52      0.00 
   12    1    6     -0.50      0.00 
   13    1    6      1.20      0.00 
   14    1    6     -0.84      0.00 
   15    1    6     -0.51      0.00 
   16    1    6     -0.59      0.00 
   17    1    6     -0.37      0.00 
   18    1    6     -0.19      0.00 
   19    1    6      0.27      0.00 
   20    1    6     -0.13      0.00 
  -21    2    6      0.12      0.00 
  -20    2    6      0.11      0.00 
  -19    2    6     -0.01      0.00 
  -18    2    6     -0.55      0.00 
  -17    2    6     -0.22      0.00 
  -16    2    6     -1.01      0.00 
  -15    2    6     -0.75      0.00 
  -14    2    6     -0.68      0.00 
  -13    2    6      0.24      0.00 
  -12    2    6      0.87      0.00 
  -11    2    6      1.92      0.00 
  -10    2    6      3.62      0.00 
   -9    2    6     -2.26      0.00 
   -8    2    6      0.25      0.00 
   -7    2    6     -7.75      0.00 
   -6    2    6    -11.34      0.00 
   -5    2    6      2.27      0.00 
   -4    2    6    -13.40      0.00 
   -3    2    6     17.02      0.00 
   -2    2    6      3.77      0.00 
   -1    2    6      9.93      0.00 
    0    2    6     12.20      0.00 
    1    2    6    -11.42      0.00 
    2    2    6      0.26      0.00 
    3    2    6    -18.09      0.00 
    4    2    6     -9.08      0.00 
    5    2    6     -5.86      0.00 
    6    2    6     -6.13      0.00 
    7    2    6      2.60      0.00 
    8    2    6     -1.27      0.00 
    9    2    6      1.25      0.00 
   10    2    6     -0.61      0.00 
   11    2    6     -0.37      0.00 
   12    2    6      0.78      0.00 
   13    2    6     -1.36      0.00 
   14    2    6      0.39      0.00 
   15    2    6     -1.50      0.00 
   16    2    6     -0.79      0.00 
   17    2    6     -0.59      0.00 
   18    2    6      0.20      0.00 
   19    2    6     -0.23      0.00 
   20    2    6      0.07      0.00 
  -21    3    6     -0.25      0.00 
  -20    3    6      0.08      0.00 
  -19    3    6     -0.50      0.00 
  -18    3    6      0.04      0.00 
  -17    3    6     -1.49      0.00 
  -16    3    6     -0.31      0.00 
  -15    3    6     -1.06      0.00 
  -14    3    6     -0.25      0.00 
  -13    3    6      0.39      0.00 
  -12    3    6      1.61      0.00 
  -11    3    6      1.79      0.00 
  -10    3    6      0.64      0.00 
   -9    3    6      0.63      0.00 
   -8    3    6     -6.87      0.00 
   -7    3    6     -4.31      0.00 
   -6    3    6     -5.13      0.00 
   -5    3    6     -8.42      0.00 
   -4    3    6     12.96      0.00 
   -3    3    6     -4.04      0.00 
   -2    3    6     18.23      0.00 
   -1    3    6      2.45      0.00 
    0    3    6     -1.99      0.00 
    1    3    6     -0.29      0.00 
    2    3    6    -20.35      0.00 
    3    3    6     -4.17      0.00 
    4    3    6    -14.72      0.00 
    5    3    6     -2.87      0.00 
    6    3    6     -0.65      0.00 
    7    3    6     -0.73      0.00 
    8    3    6      1.93      0.00 
    9    3    6     -1.33      0.00 
   10    3    6      0.21      0.00 
   11    3    6     -0.78      0.00 
   12    3    6     -0.90      0.00 
   13    3    6      0.81      0.00 
   14    3    6     -2.22      0.00 
   15    3    6     -0.42      0.00 
   16    3    6     -1.35      0.00 
   17    3    6     -0.18      0.00 
   18    3    6     -0.29      0.00 
   19    3    6      0.28      0.00 
   20    3    6     -0.36      0.00 
  -20    4    6     -0.53      0.00 
  -19    4    6      0.13      0.00 
  -18    4    6     -1.45      0.00 
  -17    4    6      0.32      0.00 
  -16    4    6     -1.85      0.00 
  -15    4    6      0.25      0.00 
  -14    4    6     -0.12      0.00 
  -13    4    6      0.96      0.00 
  -12    4    6      1.42      0.00 
  -11    4    6      1.52      0.00 
  -10    4    6      0.18      0.00 
   -9    4    6     -2.85      0.00 
   -8    4    6     -2.59      0.00 
   -7    4    6     -7.11      0.00 
   -6    4    6     -2.98      0.00 
   -5    4    6      3.99      0.00 
   -4    4    6     -2.21      0.00 
   -3    4    6     17.06      0.00 
   -2    4    6     -3.13      0.00 
   -1    4    6      7.45      0.00 
    0    4    6     -5.85      0.00 
    1    4    6    -13.05      0.00 
    2    4    6     -4.66      0.00 
    3    4    6    -17.96      0.00 
    4    4    6      0.42      0.00 
    5    4    6     -6.36      0.00 
    6    4    6      2.22      0.00 
    7    4    6      0.38      0.00 
    8    4    6     -0.11      0.00 
    9    4    6     -0.03      0.00 
   10    4    6     -1.97      0.00 
   11    4    6      0.12      0.00 
   12    4    6     -0.17      0.00 
   13    4    6     -1.68      0.00 
   14    4    6      0.28      0.00 
   15    4    6     -2.22      0.00 
   16    4    6     -0.28      0.00 
   17    4    6     -0.59      0.00 
   18    4    6      0.34      0.00 
   19    4    6     -0.21      0.00 
   20    4    6     -0.02      0.00 
  -20    5    6      0.05      0.00 
  -19    5    6     -0.96      0.00 
  -18    5    6      0.51      0.00 
  -17    5    6     -2.08      0.00 
  -16    5    6      1.06      0.00 
  -15    5    6     -1.20      0.00 
  -14    5    6      1.33      0.00 
  -13    5    6      1.00      0.00 
  -12    5    6      1.28      0.00 
  -11    5    6      0.79      0.00 
  -10    5    6     -0.44      0.00 
   -9    5    6     -2.07      0.00 
   -8    5    6     -4.39      0.00 
   -7    5    6     -1.76      0.00 
   -6    5    6     -1.31      0.00 
   -5    5    6      1.26      0.00 
   -4    5    6     10.37      0.00 
   -3    5    6     -1.40      0.00 
   -2    5    6     10.22      0.00 
   -1    5    6     -8.19      0.00 
    0    5    6     -4.34      0.00 
    1    5    6     -8.17      0.00 
    2    5    6    -13.78      0.00 
    3    5    6     -0.24      0.00 
    4    5    6     -9.01      0.00 
    5    5    6      4.40      0.00 
    6    5    6     -2.14      0.00 
    7    5    6      2.50      0.00 
    8    5    6     -1.66      0.00 
    9    5    6     -1.03      0.00 
   10    5    6     -0.08      0.00 
   11    5    6     -1.33      0.00 
   12    5    6      0.08      0.00 
   13    5    6      0.12      0.00 
   14    5    6     -2.12      0.00 
   15    5    6     -0.01      0.00 
   16    5    6     -1.29      0.00 
   17    5    6      0.32      0.00 
   18    5    6     -0.09      0.00 
   19    5    6      0.14      0.00 
   20    5    6     -0.36      0.00 
  -20    6    6     -0.50      0.00 
  -19    6    6      0.25      0.00 
  -18    6    6     -1.34      0.00 
  -17    6    6      1.29      0.00 
  -16    6    6     -1.90      0.00 
  -15    6    6      2.11      0.00 
  -14    6    6     -0.17      0.00 
  -13    6    6      1.78      0.00 
  -12    6    6      1.08      0.00 
  -11    6    6      0.24      0.00 
  -10    6    6     -0.62      0.00 
   -9    6    6     -1.78      0.00 
   -8    6    6     -1.75      0.00 
   -7    6    6     -1.85      0.00 
   -6    6    6      1.55      0.00 
   -5    6    6      4.73      0.00 
   -4    6    6      1.83      0.00 
   -3    6    6      8.51      0.00 
   -2    6    6     -5.36      0.00 
   -1    6    6      0.51      0.00 
    0    6    6     -9.10      0.00 
    1    6    6     -7.90      0.00 
    2    6    6     -2.81      0.00 
    3    6    6     -7.32      0.00 
    4    6    6      3.61      0.00 
    5    6    6     -2.79      0.00 
    6    6    6      3.64      0.00 
    7    6    6     -2.77      0.00 
    8    6    6      1.05      0.00 
    9    6    6     -2.00      0.00 
   10    6    6     -0.72      0.00 
   11    6    6      0.98      0.00 
   12    6    6     -0.45      0.00 
   13    6    6     -0.53      0.00 
   14    6    6     -0.15      0.00 
   15    6    6     -1.67      0.00 
   16    6    6      0.24      0.00 
   17    6    6     -0.40      0.00 
   18    6    6      0.36      0.00 
   19    6    6     -0.04      0.00 
   20    6    6     -0.17      0.00 
  -20    7    6     -0.03      0.00 
  -19    7    6     -0.30      0.00 
  -18    7    6      0.79      0.00 
  -17    7    6     -1.40      0.00 
  -16    7    6      2.19      0.00 
  -15    7    6     -1.24      0.00 
  -14    7    6      2.70      0.00 
  -13    7    6      0.30      0.00 
  -12    7    6      1.14      0.00 
  -11    7    6      0.42      0.00 
  -10    7    6     -0.66      0.00 
   -9    7    6     -0.74      0.00 
   -8    7    6     -1.01      0.00 
   -7    7    6      0.54      0.00 
   -6    7    6      1.84      0.00 
   -5    7    6      2.48      0.00 
   -4    7    6      6.04      0.00 
   -3    7    6     -1.51      0.00 
   -2    7    6      2.90      0.00 
   -1    7    6     -6.52      0.00 
    0    7    6     -3.87      0.00 
    1    7    6     -3.54      0.00 
    2    7    6     -4.90      0.00 
    3    7    6      1.96      0.00 
    4    7    6     -1.81      0.00 
    5    7    6      2.46      0.00 
    6    7    6     -1.76      0.00 
    7    7    6      1.37      0.00 
    8    7    6     -3.18      0.00 
    9    7    6      0.91      0.00 
   10    7    6     -0.15      0.00 
   11    7    6      0.23      0.00 
   12    7    6      0.96      0.00 
   13    7    6     -0.49      0.00 
   14    7    6     -1.05      0.00 
   15    7    6     -0.32      0.00 
   16    7    6     -0.89      0.00 
   17    7    6      0.40      0.00 
   18    7    6     -0.05      0.00 
   19    7    6     -0.01      0.00 
  -20    8    6      0.13      0.00 
  -19    8    6      0.23      0.00 
  -18    8    6     -0.15      0.00 
  -17    8    6      1.40      0.00 
  -16    8    6     -1.17      0.00 
  -15    8    6      2.84      0.00 
  -14    8    6     -0.68      0.00 
  -13    8    6      2.45      0.00 
  -12    8    6      0.26      0.00 
  -11    8    6      0.33      0.00 
  -10    8    6      0.20      0.00 
   -9    8    6     -0.60      0.00 
   -8    8    6      0.35      0.00 
   -7    8    6      0.37      0.00 
   -6    8    6      1.63      0.00 
   -5    8    6      3.55      0.00 
   -4    8    6      0.42      0.00 
   -3    8    6      4.38      0.00 
   -2    8    6     -3.26      0.00 
   -1    8    6     -0.25      0.00 
    0    8    6     -2.31      0.00 
    1    8    6     -3.37      0.00 
    2    8    6      1.81      0.00 
    3    8    6     -1.77      0.00 
    4    8    6      1.49      0.00 
    5    8    6     -0.39      0.00 
    6    8    6     -0.30      0.00 
    7    8    6     -1.92      0.00 
    8    8    6      0.86      0.00 
    9    8    6     -1.21      0.00 
   10    8    6      1.68      0.00 
   11    8    6      0.95      0.00 
   12    8    6      0.18      0.00 
   13    8    6     -0.16      0.00 
   14    8    6     -1.04      0.00 
   15    8    6     -1.03      0.00 
   16    8    6     -0.17      0.00 
   17    8    6     -0.36      0.00 
   18    8    6      0.22      0.00 
   19    8    6      0.07      0.00 
  -19    9    6      0.58      0.00 
  -18    9    6      0.51      0.00 
  -17    9    6     -0.11      0.00 
  -16    9    6      1.91      0.00 
  -15    9    6     -0.84      0.00 
  -14    9    6      3.01      0.00 
  -13    9    6     -0.35      0.00 
  -12    9    6      1.72      0.00 
  -11    9    6      0.22      0.00 
  -10    9    6     -0.16      0.00 
   -9    9    6      0.48      0.00 
   -8    9    6     -0.58      0.00 
   -7    9    6      1.08      0.00 
   -6    9    6      0.99      0.00 
   -5    9    6      1.04      0.00 
   -4    9    6      4.05      0.00 
   -3    9    6     -0.91      0.00 
   -2    9    6      3.49      0.00 
   -1    9    6     -0.97      0.00 
    0    9    6     -0.81      0.00 
    1    9    6      2.29      0.00 
    2    9    6     -2.67      0.00 
    3    9    6      2.26      0.00 
    4    9    6     -1.21      0.00 
    5    9    6     -1.08      0.00 
    6    9    6     -0.40      0.00 
    7    9    6     -0.94      0.00 
    8    9    6     -0.27      0.00 
    9    9    6      1.65      0.00 
   10    9    6      0.71      0.00 
   11    9    6      1.50      0.00 
   12    9    6      0.14      0.00 
   13    9    6     -0.84      0.00 
   14    9    6     -1.04      0.00 
   15    9    6     -1.10      0.00 
   16    9    6     -0.66      0.00 
   17    9    6      0.03      0.00 
   18    9    6     -0.05      0.00 
   19    9    6      0.05      0.00 
  -19   10    6      0.23      0.00 
  -18   10    6      0.76      0.00 
  -17   10    6      0.72      0.00 
  -16   10    6     -0.05      0.00 
  -15   10    6      2.33      0.00 
  -14   10    6     -0.48      0.00 
  -13   10    6      2.66      0.00 
  -12   10    6     -0.18      0.00 
  -11   10    6      0.80      0.00 
  -10   10    6      0.11      0.00 
   -9   10    6     -0.93      0.00 
   -8   10    6      0.68      0.00 
   -7   10    6     -1.01      0.00 
   -6   10    6      1.43      0.00 
   -5   10    6      1.82      0.00 
   -4   10    6      0.99      0.00 
   -3   10    6      5.14      0.00 
   -2   10    6      0.20      0.00 
   -1   10    6      3.16      0.00 
    0   10    6      1.87      0.00 
    1   10    6     -1.94      0.00 
    2   10    6      3.00      0.00 
    3   10    6     -3.45      0.00 
    4   10    6      0.22      0.00 
    5   10    6     -1.36      0.00 
    6   10    6     -1.68      0.00 
    7   10    6      0.93      0.00 
    8   10    6      0.12      0.00 
    9   10    6      1.76      0.00 
   10   10    6      1.63      0.00 
   11   10    6      0.59      0.00 
   12   10    6      0.05      0.00 
   13   10    6     -1.05      0.00 
   14   10    6     -1.47      0.00 
   15   10    6     -1.03      0.00 
   16   10    6     -0.60      0.00 
   17   10    6     -0.19      0.00 
   18   10    6      0.05      0.00 
  -19   11    6      0.75      0.00 
  -18   11    6      0.13      0.00 
  -17   11    6      0.80      0.00 
  -16   11    6      1.02      0.00 
  -15   11    6      0.06      0.00 
  -14   11    6      2.42      0.00 
  -13   11    6     -0.27      0.00 
  -12   11    6      1.74      0.00 
  -11   11    6     -0.40      0.00 
  -10   11    6     -0.48      0.00 
   -9   11    6     -0.15      0.00 
   -8   11    6     -1.92      0.00 
   -7   11    6      1.33      0.00 
   -6   11    6     -0.64      0.00 
   -5   11    6      2.72      0.00 
   -4   11    6      3.70      0.00 
   -3   11    6      2.07      0.00 
   -2   11    6      5.72      0.00 
   -1   11    6      1.20      0.00 
    0   11    6      1.06      0.00 
    1   11    6      1.87      0.00 
    2   11    6     -4.10      0.00 
    3   11    6      1.42      0.00 
    4   11    6     -3.87      0.00 
    5   11    6     -0.30      0.00 
    6   11    6     -0.08      0.00 
    7   11    6     -0.45      0.00 
    8   11    6      2.83      0.00 
    9   11    6      0.58      0.00 
   10   11    6      2.00      0.00 
   11   11    6      0.23      0.00 
   12   11    6     -0.44      0.00 
   13   11    6     -1.27      0.00 
   14   11    6     -1.33      0.00 
   15   11    6     -1.14      0.00 
   16   11    6     -0.52      0.00 
   17   11    6     -0.22      0.00 
   18   11    6      0.17      0.00 
  -18   12    6      0.94      0.00 
  -17   12    6      0.07      0.00 
  -16   12    6      0.77      0.00 
  -15   12    6      1.29      0.00 
  -14   12    6      0.11      0.00 
  -13   12    6      1.85      0.00 
  -12   12    6     -0.46      0.00 
  -11   12    6      0.26      0.00 
  -10   12    6     -1.00      0.00 
   -9   12    6     -1.80      0.00 
   -8   12    6      0.22      0.00 
   -7   12    6     -1.90      0.00 
   -6   12    6      3.32      0.00 
   -5   12    6      1.12      0.00 
   -4   12    6      4.45      0.00 
   -3   12    6      4.94      0.00 
   -2   12    6      1.97      0.00 
   -1   12    6      3.65      0.00 
    0   12    6     -0.10      0.00 
    1   12    6     -2.21      0.00 
    2   12    6      0.41      0.00 
    3   12    6     -4.96      0.00 
    4   12    6      1.09      0.00 
    5   12    6     -2.49      0.00 
    6   12    6      0.82      0.00 
    7   12    6      1.91      0.00 
    8   12    6      0.29      0.00 
    9   12    6      3.24      0.00 
   10   12    6     -0.35      0.00 
   11   12    6      1.02      0.00 
   12   12    6     -1.35      0.00 
   13   12    6     -0.86      0.00 
   14   12    6     -1.49      0.00 
   15   12    6     -0.94      0.00 
   16   12    6     -0.56      0.00 
   17   12    6      0.03      0.00 
   18   12    6     -0.16      0.00 
  -18   13    6     -0.19      0.00 
  -17   13    6      1.00      0.00 
  -16   13    6      0.16      0.00 
  -15   13    6      0.62      0.00 
  -14   13    6      1.13      0.00 
  -13   13    6     -0.09      0.00 
  -12   13    6      0.56      0.00 
  -11   13    6     -1.13      0.00 
  -10   13    6     -1.27      0.00 
   -9   13    6     -1.19      0.00 
   -8   13    6     -1.99      0.00 
   -7   13    6      2.08      0.00 
   -6   13    6     -0.36      0.00 
   -5   13    6      5.67      0.00 
   -4   13    6      2.46      0.00 
   -3   13    6      4.21      0.00 
   -2   13    6      3.40      0.00 
   -1   13    6     -0.51      0.00 
    0   13    6     -0.02      0.00 
    1   13    6     -1.94      0.00 
    2   13    6     -3.67      0.00 
    3   13    6      0.45      0.00 
    4   13    6     -3.58      0.00 
    5   13    6      2.13      0.00 
    6   13    6     -0.37      0.00 
    7   13    6      1.44      0.00 
    8   13    6      2.71      0.00 
    9   13    6     -0.23      0.00 
   10   13    6      2.22      0.00 
   11   13    6     -1.66      0.00 
   12   13    6      0.32      0.00 
   13   13    6     -2.02      0.00 
   14   13    6     -0.77      0.00 
   15   13    6     -1.04      0.00 
   16   13    6     -0.42      0.00 
   17   13    6     -0.29      0.00 
  -17   14    6     -0.34      0.00 
  -16   14    6      0.83      0.00 
  -15   14    6      0.21      0.00 
  -14   14    6      0.33      0.00 
  -13   14    6      0.31      0.00 
  -12   14    6     -0.62      0.00 
  -11   14    6     -0.98      0.00 
  -10   14    6     -1.68      0.00 
   -9   14    6     -1.79      0.00 
   -8   14    6      0.02      0.00 
   -7   14    6     -0.55      0.00 
   -6   14    6      4.55      0.00 
   -5   14    6      1.06      0.00 
   -4   14    6      5.86      0.00 
   -3   14    6      1.39      0.00 
   -2   14    6      1.24      0.00 
   -1   14    6      0.13      0.00 
    0   14    6     -3.06      0.00 
    1   14    6     -1.82      0.00 
    2   14    6     -1.69      0.00 
    3   14    6     -2.46      0.00 
    4   14    6      1.77      0.00 
    5   14    6     -1.63      0.00 
    6   14    6      2.55      0.00 
    7   14    6      0.77      0.00 
    8   14    6      1.01      0.00 
    9   14    6      2.01      0.00 
   10   14    6     -1.17      0.00 
   11   14    6      1.12      0.00 
   12   14    6     -2.43      0.00 
   13   14    6     -0.02      0.00 
   14   14    6     -1.76      0.00 
   15   14    6     -0.60      0.00 
   16   14    6     -0.52      0.00 
   17   14    6      0.08      0.00 
  -17   15    6      0.62      0.00 
  -16   15    6     -0.32      0.00 
  -15   15    6      0.51      0.00 
  -14   15    6     -0.06      0.00 
  -13   15    6     -0.11      0.00 
  -12   15    6     -0.90      0.00 
  -11   15    6     -1.21      0.00 
  -10   15    6     -1.78      0.00 
   -9   15    6     -1.10      0.00 
   -8   15    6     -0.64      0.00 
   -7   15    6      2.20      0.00 
   -6   15    6      1.15      0.00 
   -5   15    6      5.30      0.00 
   -4   15    6      0.45      0.00 
   -3   15    6      3.21      0.00 
   -2   15    6     -1.24      0.00 
   -1   15    6     -1.82      0.00 
    0   15    6     -1.50      0.00 
    1   15    6     -3.11      0.00 
    2   15    6     -0.74      0.00 
    3   15    6      0.01      0.00 
    4   15    6     -0.80      0.00 
    5   15    6      2.27      0.00 
    6   15    6     -0.63      0.00 
    7   15    6      2.06      0.00 
    8   15    6      0.66      0.00 
    9   15    6      0.35      0.00 
   10   15    6      0.84      0.00 
   11   15    6     -1.91      0.00 
   12   15    6      0.37      0.00 
   13   15    6     -2.31      0.00 
   14   15    6     -0.29      0.00 
   15   15    6     -0.96      0.00 
   16   15    6     -0.20      0.00 
  -16   16    6      0.41      0.00 
  -15   16    6     -0.25      0.00 
  -14   16    6      0.11      0.00 
  -13   16    6     -0.71      0.00 
  -12   16    6     -0.65      0.00 
  -11   16    6     -1.68      0.00 
  -10   16    6     -1.02      0.00 
   -9   16    6     -1.07      0.00 
   -8   16    6      0.62      0.00 
   -7   16    6      1.15      0.00 
   -6   16    6      3.34      0.00 
   -5   16    6      1.14      0.00 
   -4   16    6      3.41      0.00 
   -3   16    6     -1.71      0.00 
   -2   16    6      0.22      0.00 
   -1   16    6     -2.54      0.00 
    0   16    6     -2.44      0.00 
    1   16    6     -0.34      0.00 
    2   16    6     -1.48      0.00 
    3   16    6      0.85      0.00 
    4   16    6      0.83      0.00 
    5   16    6     -0.22      0.00 
    6   16    6      1.78      0.00 
    7   16    6     -0.41      0.00 
    8   16    6      1.63      0.00 
    9   16    6     -0.05      0.00 
   10   16    6     -0.34      0.00 
   11   16    6     -0.08      0.00 
   12   16    6     -2.09      0.00 
   13   16    6     -0.08      0.00 
   14   16    6     -1.32      0.00 
   15   16    6     -0.20      0.00 
  -15   17    6      0.15      0.00 
  -14   17    6     -0.42      0.00 
  -13   17    6     -0.36      0.00 
  -12   17    6     -1.21      0.00 
  -11   17    6     -0.69      0.00 
  -10   17    6     -1.22      0.00 
   -9   17    6      0.24      0.00 
   -8   17    6      0.49      0.00 
   -7   17    6      1.87      0.00 
   -6   17    6      1.69      0.00 
   -5   17    6      2.22      0.00 
   -4   17    6     -0.56      0.00 
   -3   17    6      0.97      0.00 
   -2   17    6     -3.02      0.00 
   -1   17    6     -0.65      0.00 
    0   17    6     -1.35      0.00 
    1   17    6     -1.35      0.00 
    2   17    6      1.44      0.00 
    3   17    6     -0.50      0.00 
    4   17    6      1.22      0.00 
    5   17    6      0.50      0.00 
    6   17    6     -0.12      0.00 
    7   17    6      1.46      0.00 
    8   17    6     -0.55      0.00 
    9   17    6      1.17      0.00 
   10   17    6     -0.82      0.00 
   11   17    6     -0.99      0.00 
   12   17    6     -0.43      0.00 
   13   17    6     -1.31      0.00 
   14   17    6     -0.04      0.00 
   15   17    6     -0.14      0.00 
  -14   18    6     -0.16      0.00 
  -13   18    6     -0.67      0.00 
  -12   18    6     -0.52      0.00 
  -11   18    6     -0.86      0.00 
  -10   18    6      0.13      0.00 
   -9   18    6     -0.01      0.00 
   -8   18    6      1.32      0.00 
   -7   18    6      1.18      0.00 
   -6   18    6      1.22      0.00 
   -5   18    6      0.59      0.00 
   -4   18    6      0.31      0.00 
   -3   18    6     -2.02      0.00 
   -2   18    6      0.30      0.00 
   -1   18    6     -2.25      0.00 
    0   18    6      0.03      0.00 
    1   18    6      0.58      0.00 
    2   18    6     -0.65      0.00 
    3   18    6      1.95      0.00 
    4   18    6     -0.56      0.00 
    5   18    6      1.06      0.00 
    6   18    6      0.21      0.00 
    7   18    6     -0.01      0.00 
    8   18    6      1.28      0.00 
    9   18    6     -0.98      0.00 
   10   18    6      0.32      0.00 
   11   18    6     -1.01      0.00 
   12   18    6     -0.89      0.00 
   13   18    6     -0.08      0.00 
   14   18    6     -0.07      0.00 
  -13   19    6     -0.32      0.00 
  -12   19    6     -0.46      0.00 
  -11   19    6     -0.07      0.00 
  -10   19    6      0.03      0.00 
   -9   19    6      0.96      0.00 
   -8   19    6      0.49      0.00 
   -7   19    6      0.90      0.00 
   -6   19    6      0.52      0.00 
   -5   19    6     -0.42      0.00 
   -4   19    6     -0.66      0.00 
   -3   19    6     -0.18      0.00 
   -2   19    6     -1.91      0.00 
   -1   19    6      1.04      0.00 
    0   19    6     -0.54      0.00 
    1   19    6      0.30      0.00 
    2   19    6      1.39      0.00 
    3   19    6     -0.68      0.00 
    4   19    6      1.65      0.00 
    5   19    6     -0.69      0.00 
    6   19    6      1.05      0.00 
    7   19    6      0.12      0.00 
    8   19    6     -0.25      0.00 
    9   19    6      0.69      0.00 
   10   19    6     -1.16      0.00 
   11   19    6     -0.23      0.00 
   12   19    6     -0.39      0.00 
   13   19    6     -0.09      0.00 
  -12   20    6     -0.14      0.00 
  -11   20    6      0.08      0.00 
  -10   20    6      0.49      0.00 
   -9   20    6      0.28      0.00 
   -8   20    6      0.77      0.00 
   -7   20    6     -0.11      0.00 
   -6   20    6     -0.47      0.00 
   -5   20    6     -0.27      0.00 
   -4   20    6     -1.02      0.00 
   -3   20    6     -0.86      0.00 
   -2   20    6      0.77      0.00 
   -1   20    6     -0.77      0.00 
    0   20    6      1.27      0.00 
    1   20    6      0.50      0.00 
    2   20    6     -0.13      0.00 
    3   20    6      1.17      0.00 
    4   20    6     -0.64      0.00 
    5   20    6      1.42      0.00 
    6   20    6     -0.75      0.00 
    7   20    6      0.77      0.00 
    8   20    6     -0.14      0.00 
    9   20    6     -0.60      0.00 
   10   20    6      0.12      0.00 
   11   20    6     -0.63      0.00 
   12   20    6     -0.05      0.00 
  -11   21    6      0.11      0.00 
  -10   21    6      0.22      0.00 
   -9   21    6      0.51      0.00 
   -8   21    6     -0.39      0.00 
   -7   21    6     -0.11      0.00 
   -6   21    6     -0.71      0.00 
   -5   21    6     -1.17      0.00 
   -4   21    6     -0.27      0.00 
   -3   21    6     -0.20      0.00 
   -2   21    6     -0.24      0.00 
   -1   21    6      1.37      0.00 
    0   21    6      0.21      0.00 
    1   21    6      0.47      0.00 
    2   21    6      0.53      0.00 
    3   21    6     -0.34      0.00 
    4   21    6      0.85      0.00 
    5   21    6     -0.56      0.00 
    6   21    6      1.12      0.00 
    7   21    6     -0.92      0.00 
    8   21    6      0.21      0.00 
    9   21    6     -0.26      0.00 
   10   21    6     -0.45      0.00 
   11   21    6      0.06      0.00 
  -10   22    6      0.16      0.00 
   -9   22    6     -0.25      0.00 
   -8   22    6      0.18      0.00 
   -7   22    6     -1.04      0.00 
   -6   22    6     -0.63      0.00 
   -5   22    6     -0.54      0.00 
   -4   22    6     -0.73      0.00 
   -3   22    6      0.17      0.00 
   -2   22    6      0.69      0.00 
   -1   22    6      0.40      0.00 
    0   22    6      0.74      0.00 
    1   22    6      0.42      0.00 
    2   22    6     -0.32      0.00 
    3   22    6      0.26      0.00 
    4   22    6     -0.20      0.00 
    5   22    6      0.70      0.00 
    6   22    6     -0.71      0.00 
    7   22    6      0.59      0.00 
    8   22    6     -0.81      0.00 
    9   22    6     -0.04      0.00 
   -8   23    6     -0.75      0.00 
   -7   23    6     -0.02      0.00 
   -6   23    6     -1.01      0.00 
   -5   23    6     -0.50      0.00 
   -4   23    6     -0.06      0.00 
   -3   23    6      0.00      0.00 
   -2   23    6      0.51      0.00 
   -1   23    6      0.61      0.00 
    0   23    6      0.58      0.00 
    1   23    6     -0.27      0.00 
    2   23    6      0.21      0.00 
    3   23    6     -0.40      0.00 
    4   23    6      0.28      0.00 
    5   23    6     -0.18      0.00 
    6   23    6      0.52      0.00 
    7   23    6     -0.76      0.00 
    8   23    6      0.19      0.00 
   -6   24    6     -0.06      0.00 
   -5   24    6     -0.61      0.00 
   -4   24    6     -0.18      0.00 
   -3   24    6      0.24      0.00 
   -2   24    6      0.24      0.00 
   -1   24    6      0.57      0.00 
    0   24    6     -0.03      0.00 
    1   24    6      0.34      0.00 
    2   24    6     -0.59      0.00 
    3   24    6      0.19      0.00 
    4   24    6     -0.14      0.00 
    5   24    6      0.45      0.00 
   -2   25    6      0.34      0.00 
   -1   25    6      0.05      0.00 
    0   25    6      0.35      0.00 
    1   25    6     -0.32      0.00 
  -21    0    7      0.08      0.00 
  -19    0    7      0.15      0.00 
  -17    0    7      0.37      0.00 
  -15    0    7      0.13      0.00 
  -13    0    7      0.33      0.00 
  -11    0    7     -1.08      0.00 
   -9    0    7      1.42      0.00 
   -7    0    7     12.08      0.00 
   -5    0    7     15.15      0.00 
   -3    0    7     -1.01      0.00 
   -1    0    7    -11.64      0.00 
    1    0    7      0.73      0.00 
    3    0    7     12.73      0.00 
    5    0    7     11.06      0.00 
    7    0    7      5.20      0.00 
    9    0    7      1.62      0.00 
   11    0    7     -0.86      0.00 
   13    0    7     -0.49      0.00 
   15    0    7      1.24      0.00 
   17    0    7     -0.31      0.00 
   19    0    7     -0.35      0.00 
  -21    1    7     -0.12      0.00 
  -20    1    7      0.03      0.00 
  -19    1    7     -0.08      0.00 
  -18    1    7      0.44      0.00 
  -17    1    7      0.15      0.00 
  -16    1    7      0.25      0.00 
  -15    1    7      0.51      0.00 
  -14    1    7      0.16      0.00 
  -13    1    7      0.02      0.00 
  -12    1    7     -0.48      0.00 
  -11    1    7     -0.59      0.00 
  -10    1    7     -0.74      0.00 
   -9    1    7      1.00      0.00 
   -8    1    7      6.33      0.00 
   -7    1    7      1.67      0.00 
   -6    1    7     14.75      0.00 
   -5    1    7     -3.50      0.00 
   -4    1    7      7.37      0.00 
   -3    1    7     -7.04      0.00 
   -2    1    7     -8.39      0.00 
   -1    1    7     -1.81      0.00 
    0    1    7     -5.49      0.00 
    1    1    7      5.36      0.00 
    2    1    7      8.78      0.00 
    3    1    7      6.21      0.00 
    4    1    7     11.93      0.00 
    5    1    7      1.60      0.00 
    6    1    7      6.81      0.00 
    7    1    7     -1.43      0.00 
    8    1    7      2.82      0.00 
    9    1    7     -1.30      0.00 
   10    1    7      0.40      0.00 
   11    1    7     -0.25      0.00 
   12    1    7     -1.12      0.00 
   13    1    7      0.66      0.00 
   14    1    7      0.69      0.00 
   15    1    7      0.41      0.00 
   16    1    7      0.65      0.00 
   17    1    7     -0.04      0.00 
   18    1    7     -0.73      0.00 
   19    1    7     -0.02      0.00 
   20    1    7      0.18      0.00 
  -20    2    7     -0.22      0.00 
  -19    2    7      0.35      0.00 
  -18    2    7     -0.08      0.00 
  -17    2    7      0.68      0.00 
  -16    2    7      0.54      0.00 
  -15    2    7      0.01      0.00 
  -14    2    7      0.55      0.00 
  -13    2    7     -0.64      0.00 
  -12    2    7     -0.76      0.00 
  -11    2    7     -1.23      0.00 
  -10    2    7      0.08      0.00 
   -9    2    7      2.45      0.00 
   -8    2    7      3.20      0.00 
   -7    2    7      9.98      0.00 
   -6    2    7     -1.29      0.00 
   -5    2    7      9.33      0.00 
   -4    2    7    -10.98      0.00 
   -3    2    7     -2.29      0.00 
   -2    2    7     -8.27      0.00 
   -1    2    7     -5.59      0.00 
    0    2    7      4.59      0.00 
    1    2    7      5.25      0.00 
    2    2    7     11.38      0.00 
    3    2    7     10.32      0.00 
    4    2    7      6.66      0.00 
    5    2    7      5.95      0.00 
    6    2    7     -0.58      0.00 
    7    2    7      2.44      0.00 
    8    2    7     -2.41      0.00 
    9    2    7      1.54      0.00 
   10    2    7     -1.39      0.00 
   11    2    7     -0.30      0.00 
   12    2    7      0.62      0.00 
   13    2    7     -0.35      0.00 
   14    2    7      1.33      0.00 
   15    2    7      1.10      0.00 
   16    2    7      0.19      0.00 
   17    2    7     -0.36      0.00 
   18    2    7     -0.13      0.00 
   19    2    7     -0.37      0.00 
   20    2    7      0.04      0.00 
  -20    3    7      0.31      0.00 
  -19    3    7     -0.32      0.00 
  -18    3    7      0.91      0.00 
  -17    3    7      0.03      0.00 
  -16    3    7      0.52      0.00 
  -15    3    7      0.55      0.00 
  -14    3    7     -0.97      0.00 
  -13    3    7     -0.33      0.00 
  -12    3    7     -1.87      0.00 
  -11    3    7     -0.66      0.00 
  -10    3    7      0.27      0.00 
   -9    3    7      2.42      0.00 
   -8    3    7      5.91      0.00 
   -7    3    7      1.72      0.00 
   -6    3    7      6.99      0.00 
   -5    3    7     -9.25      0.00 
   -4    3    7      0.03      0.00 
   -3    3    7    -12.93      0.00 
   -2    3    7     -3.56      0.00 
   -1    3    7     -0.04      0.00 
    0    3    7      4.24      0.00 
    1    3    7     11.65      0.00 
    2    3    7      9.46      0.00 
    3    3    7     10.67      0.00 
    4    3    7      4.38      0.00 
    5    3    7      2.54      0.00 
    6    3    7     -0.09      0.00 
    7    3    7     -1.75      0.00 
    8    3    7      0.64      0.00 
    9    3    7     -1.98      0.00 
   10    3    7      1.06      0.00 
   11    3    7     -0.49      0.00 
   12    3    7     -0.37      0.00 
   13    3    7      1.87      0.00 
   14    3    7      0.53      0.00 
   15    3    7      1.10      0.00 
   16    3    7      0.32      0.00 
   17    3    7     -0.24      0.00 
   18    3    7     -0.74      0.00 
   19    3    7      0.02      0.00 
   20    3    7      0.16      0.00 
  -20    4    7     -0.39      0.00 
  -19    4    7      0.77      0.00 
  -18    4    7     -0.50      0.00 
  -17    4    7      1.12      0.00 
  -16    4    7     -0.13      0.00 
  -15    4    7     -0.54      0.00 
  -14    4    7     -0.32      0.00 
  -13    4    7     -2.41      0.00 
  -12    4    7     -0.68      0.00 
  -11    4    7     -1.56      0.00 
  -10    4    7      1.30      0.00 
   -9    4    7      2.90      0.00 
   -8    4    7      2.59      0.00 
   -7    4    7      4.60      0.00 
   -6    4    7     -5.47      0.00 
   -5    4    7     -0.50      0.00 
   -4    4    7    -13.68      0.00 
   -3    4    7     -3.41      0.00 
   -2    4    7     -4.43      0.00 
   -1    4    7      3.15      0.00 
    0    4    7      9.42      0.00 
    1    4    7      9.28      0.00 
    2    4    7     11.11      0.00 
    3    4    7      4.62      0.00 
    4    4    7      4.54      0.00 
    5    4    7     -2.23      0.00 
    6    4    7     -0.03      0.00 
    7    4    7     -2.41      0.00 
    8    4    7     -0.72      0.00 
    9    4    7      0.65      0.00 
   10    4    7     -1.19      0.00 
   11    4    7      0.70      0.00 
   12    4    7      1.04      0.00 
   13    4    7      0.06      0.00 
   14    4    7      2.18      0.00 
   15    4    7      0.43      0.00 
   16    4    7      0.15      0.00 
   17    4    7     -0.61      0.00 
   18    4    7     -0.26      0.00 
   19    4    7     -0.28      0.00 
   20    4    7      0.28      0.00 
  -20    5    7      0.48      0.00 
  -19    5    7     -0.59      0.00 
  -18    5    7      1.17      0.00 
  -17    5    7     -0.91      0.00 
  -16    5    7      0.41      0.00 
  -15    5    7     -0.93      0.00 
  -14    5    7     -2.06      0.00 
  -13    5    7     -0.95      0.00 
  -12    5    7     -2.69      0.00 
  -11    5    7      0.73      0.00 
  -10    5    7      0.19      0.00 
   -9    5    7      2.43      0.00 
   -8    5    7      2.55      0.00 
   -7    5    7     -2.46      0.00 
   -6    5    7     -0.97      0.00 
   -5    5    7    -12.02      0.00 
   -4    5    7     -4.15      0.00 
   -3    5    7     -7.98      0.00 
   -2    5    7      0.78      0.00 
   -1    5    7      7.00      0.00 
    0    5    7      7.40      0.00 
    1    5    7     10.80      0.00 
    2    5    7      5.32      0.00 
    3    5    7      4.23      0.00 
    4    5    7     -1.74      0.00 
    5    5    7      0.01      0.00 
    6    5    7     -4.54      0.00 
    7    5    7      0.94      0.00 
    8    5    7     -1.96      0.00 
    9    5    7      0.24      0.00 
   10    5    7      0.74      0.00 
   11    5    7     -0.18      0.00 
   12    5    7      0.49      0.00 
   13    5    7      2.14      0.00 
   14    5    7      0.25      0.00 
   15    5    7      1.14      0.00 
   16    5    7     -0.37      0.00 
   17    5    7     -0.41      0.00 
   18    5    7     -0.60      0.00 
   19    5    7      0.12      0.00 
   20    5    7      0.16      0.00 
  -20    6    7     -0.26      0.00 
  -19    6    7      0.61      0.00 
  -18    6    7     -1.12      0.00 
  -17    6    7      0.95      0.00 
  -16    6    7     -1.64      0.00 
  -15    6    7     -0.91      0.00 
  -14    6    7     -1.65      0.00 
  -13    6    7     -2.60      0.00 
  -12    6    7     -0.05      0.00 
  -11    6    7     -1.47      0.00 
  -10    6    7      2.19      0.00 
   -9    6    7      0.42      0.00 
   -8    6    7     -0.32      0.00 
   -7    6    7     -1.36      0.00 
   -6    6    7     -9.02      0.00 
   -5    6    7     -4.14      0.00 
   -4    6    7    -10.65      0.00 
   -3    6    7     -1.00      0.00 
   -2    6    7      2.88      0.00 
   -1    6    7      4.34      0.00 
    0    6    7     11.22      0.00 
    1    6    7      3.88      0.00 
    2    6    7      4.79      0.00 
    3    6    7     -0.65      0.00 
    4    6    7     -1.61      0.00 
    5    6    7     -3.60      0.00 
    6    6    7      0.14      0.00 
    7    6    7     -3.64      0.00 
    8    6    7      2.35      0.00 
    9    6    7     -1.19      0.00 
   10    6    7      0.36      0.00 
   11    6    7      0.48      0.00 
   12    6    7      1.10      0.00 
   13    6    7      0.45      0.00 
   14    6    7      1.86      0.00 
   15    6    7     -0.10      0.00 
   16    6    7      0.00      0.00 
   17    6    7     -0.68      0.00 
   18    6    7     -0.18      0.00 
   19    6    7     -0.04      0.00 
  -20    7    7      0.06      0.00 
  -19    7    7     -0.67      0.00 
  -18    7    7      0.59      0.00 
  -17    7    7     -1.81      0.00 
  -16    7    7      0.19      0.00 
  -15    7    7     -2.23      0.00 
  -14    7    7     -1.59      0.00 
  -13    7    7     -1.16      0.00 
  -12    7    7     -1.67      0.00 
  -11    7    7      1.45      0.00 
  -10    7    7     -0.77      0.00 
   -9    7    7      1.12      0.00 
   -8    7    7     -2.03      0.00 
   -7    7    7     -5.21      0.00 
   -6    7    7     -4.00      0.00 
   -5    7    7    -10.69      0.00 
   -4    7    7     -1.42      0.00 
   -3    7    7     -2.99      0.00 
   -2    7    7      2.74      0.00 
   -1    7    7      9.17      0.00 
    0    7    7      1.49      0.00 
    1    7    7      7.43      0.00 
    2    7    7     -1.87      0.00 
    3    7    7     -1.28      0.00 
    4    7    7     -2.07      0.00 
    5    7    7     -2.48      0.00 
    6    7    7     -2.15      0.00 
    7    7    7      1.91      0.00 
    8    7    7     -2.47      0.00 
    9    7    7      2.05      0.00 
   10    7    7     -0.96      0.00 
   11    7    7      0.78      0.00 
   12    7    7      0.37      0.00 
   13    7    7      1.86      0.00 
   14    7    7      0.42      0.00 
   15    7    7      0.79      0.00 
   16    7    7     -0.40      0.00 
   17    7    7     -0.24      0.00 
   18    7    7     -0.28      0.00 
   19    7    7      0.13      0.00 
  -19    8    7     -0.12      0.00 
  -18    8    7     -1.29      0.00 
  -17    8    7      0.41      0.00 
  -16    8    7     -2.28      0.00 
  -15    8    7     -0.37      0.00 
  -14    8    7     -1.99      0.00 
  -13    8    7     -1.01      0.00 
  -12    8    7      0.19      0.00 
  -11    8    7     -0.59      0.00 
  -10    8    7      1.50      0.00 
   -9    8    7     -1.93      0.00 
   -8    8    7     -1.84      0.00 
   -7    8    7     -4.14      0.00 
   -6    8    7     -7.66      0.00 
   -5    8    7     -1.93      0.00 
   -4    8    7     -6.88      0.00 
   -3    8    7      2.75      0.00 
   -2    8    7      3.22      0.00 
   -1    8    7      1.20      0.00 
    0    8    7      8.24      0.00 
    1    8    7     -3.97      0.00 
    2    8    7      2.22      0.00 
    3    8    7     -3.22      0.00 
    4    8    7     -2.90      0.00 
    5    8    7     -0.01      0.00 
    6    8    7     -0.72      0.00 
    7    8    7     -0.91      0.00 
    8    8    7      1.94      0.00 
    9    8    7     -2.01      0.00 
   10    8    7      1.34      0.00 
   11    8    7     -0.70      0.00 
   12    8    7      1.82      0.00 
   13    8    7      0.63      0.00 
   14    8    7      1.64      0.00 
   15    8    7      0.27      0.00 
   16    8    7      0.10      0.00 
   17    8    7     -0.31      0.00 
   18    8    7     -0.01      0.00 
   19    8    7      0.04      0.00 
  -19    9    7     -0.63      0.00 
  -18    9    7     -0.08      0.00 
  -17    9    7     -1.74      0.00 
  -16    9    7      0.30      0.00 
  -15    9    7     -2.20      0.00 
  -14    9    7     -0.15      0.00 
  -13    9    7     -0.92      0.00 
  -12    9    7      0.08      0.00 
  -11    9    7      0.97      0.00 
  -10    9    7     -0.69      0.00 
   -9    9    7      0.13      0.00 
   -8    9    7     -3.49      0.00 
   -7    9    7     -3.69      0.00 
   -6    9    7     -3.07      0.00 
   -5    9    7     -6.41      0.00 
   -4    9    7      2.06      0.00 
   -3    9    7     -2.67      0.00 
   -2    9    7      2.85      0.00 
   -1    9    7      4.37      0.00 
    0    9    7     -3.50      0.00 
    1    9    7      5.00      0.00 
    2    9    7     -5.69      0.00 
    3    9    7      0.34      0.00 
    4    9    7     -0.71      0.00 
    5    9    7     -1.62      0.00 
    6    9    7      1.39      0.00 
    7    9    7     -0.17      0.00 
    8    9    7     -0.84      0.00 
    9    9    7      0.78      0.00 
   10    9    7     -1.46      0.00 
   11    9    7      1.76      0.00 
   12    9    7      0.08      0.00 
   13    9    7      2.41      0.00 
   14    9    7      0.80      0.00 
   15    9    7      0.89      0.00 
   16    9    7      0.06      0.00 
   17    9    7     -0.06      0.00 
   18    9    7     -0.10      0.00 
   19    9    7      0.09      0.00 
  -19   10    7     -0.41      0.00 
  -18   10    7     -1.00      0.00 
  -17   10    7      0.19      0.00 
  -16   10    7     -1.84      0.00 
  -15   10    7      0.48      0.00 
  -14   10    7     -1.48      0.00 
  -13   10    7      0.61      0.00 
  -12   10    7      0.19      0.00 
  -11   10    7      0.66      0.00 
  -10   10    7      0.77      0.00 
   -9   10    7     -1.58      0.00 
   -8   10    7     -0.88      0.00 
   -7   10    7     -3.53      0.00 
   -6   10    7     -3.40      0.00 
   -5   10    7     -0.26      0.00 
   -4   10    7     -4.45      0.00 
   -3   10    7      3.37      0.00 
   -2   10    7     -1.23      0.00 
   -1   10    7     -0.41      0.00 
    0   10    7      3.44      0.00 
    1   10    7     -5.65      0.00 
    2   10    7      3.75      0.00 
    3   10    7     -3.28      0.00 
    4   10    7      0.89      0.00 
    5   10    7      1.19      0.00 
    6   10    7     -1.07      0.00 
    7   10    7      0.95      0.00 
    8   10    7     -1.19      0.00 
    9   10    7     -0.63      0.00 
   10   10    7      0.60      0.00 
   11   10    7     -0.24      0.00 
   12   10    7      2.56      0.00 
   13   10    7      0.80      0.00 
   14   10    7      1.92      0.00 
   15   10    7      0.50      0.00 
   16   10    7      0.20      0.00 
   17   10    7     -0.06      0.00 
   18   10    7     -0.07      0.00 
  -18   11    7     -0.19      0.00 
  -17   11    7     -1.15      0.00 
  -16   11    7      0.57      0.00 
  -15   11    7     -1.49      0.00 
  -14   11    7      0.94      0.00 
  -13   11    7     -0.40      0.00 
  -12   11    7      1.30      0.00 
  -11   11    7      0.75      0.00 
  -10   11    7      0.52      0.00 
   -9   11    7      0.42      0.00 
   -8   11    7     -2.25      0.00 
   -7   11    7     -0.80      0.00 
   -6   11    7     -2.50      0.00 
   -5   11    7     -2.70      0.00 
   -4   11    7      1.19      0.00 
   -3   11    7     -3.84      0.00 
   -2   11    7      1.91      0.00 
   -1   11    7     -0.77      0.00 
    0   11    7     -2.38      0.00 
    1   11    7      3.68      0.00 
    2   11    7     -3.98      0.00 
    3   11    7      3.93      0.00 
    4   11    7     -0.99      0.00 
    5   11    7      0.78      0.00 
    6   11    7      0.77      0.00 
    7   11    7     -2.16      0.00 
    8   11    7      0.49      0.00 
    9   11    7     -1.61      0.00 
   10   11    7      0.50      0.00 
   11   11    7      1.34      0.00 
   12   11    7      0.94      0.00 
   13   11    7      2.30      0.00 
   14   11    7      0.76      0.00 
   15   11    7      0.84      0.00 
   16   11    7      0.07      0.00 
   17   11    7     -0.21      0.00 
   18   11    7     -0.03      0.00 
  -18   12    7     -0.48      0.00 
  -17   12    7      0.19      0.00 
  -16   12    7     -1.03      0.00 
  -15   12    7      1.00      0.00 
  -14   12    7     -0.68      0.00 
  -13   12    7      1.38      0.00 
  -12   12    7      0.60      0.00 
  -11   12    7      1.58      0.00 
  -10   12    7      0.90      0.00 
   -9   12    7     -0.04      0.00 
   -8   12    7      0.35      0.00 
   -7   12    7     -2.70      0.00 
   -6   12    7     -0.65      0.00 
   -5   12    7     -1.98      0.00 
   -4   12    7     -2.76      0.00 
   -3   12    7      1.06      0.00 
   -2   12    7     -3.19      0.00 
   -1   12    7      0.96      0.00 
    0   12    7      0.89      0.00 
    1   12    7     -1.52      0.00 
    2   12    7      4.33      0.00 
    3   12    7     -2.01      0.00 
    4   12    7      3.11      0.00 
    5   12    7     -1.04      0.00 
    6   12    7     -0.81      0.00 
    7   12    7     -0.02      0.00 
    8   12    7     -2.91      0.00 
    9   12    7      1.22      0.00 
   10   12    7     -0.77      0.00 
   11   12    7      1.75      0.00 
   12   12    7      1.41      0.00 
   13   12    7      1.21      0.00 
   14   12    7      1.17      0.00 
   15   12    7      0.26      0.00 
   16   12    7     -0.01      0.00 
   17   12    7     -0.03      0.00 
  -17   13    7     -0.36      0.00 
  -16   13    7      0.64      0.00 
  -15   13    7     -0.59      0.00 
  -14   13    7      1.27      0.00 
  -13   13    7      0.41      0.00 
  -12   13    7      1.58      0.00 
  -11   13    7      1.24      0.00 
  -10   13    7      1.39      0.00 
   -9   13    7      0.80      0.00 
   -8   13    7     -1.03      0.00 
   -7   13    7      0.06      0.00 
   -6   13    7     -3.37      0.00 
   -5   13    7     -0.96      0.00 
   -4   13    7     -1.73      0.00 
   -3   13    7     -2.35      0.00 
   -2   13    7      1.48      0.00 
   -1   13    7     -1.06      0.00 
    0   13    7      1.64      0.00 
    1   13    7      2.43      0.00 
    2   13    7     -0.51      0.00 
    3   13    7      3.35      0.00 
    4   13    7     -2.06      0.00 
    5   13    7      1.06      0.00 
    6   13    7     -1.76      0.00 
    7   13    7     -2.12      0.00 
    8   13    7      0.43      0.00 
    9   13    7     -2.19      0.00 
   10   13    7      2.31      0.00 
   11   13    7     -0.12      0.00 
   12   13    7      2.08      0.00 
   13   13    7      0.60      0.00 
   14   13    7      0.75      0.00 
   15   13    7      0.19      0.00 
   16   13    7      0.02      0.00 
   17   13    7     -0.36      0.00 
  -17   14    7      0.09      0.00 
  -16   14    7     -0.17      0.00 
  -15   14    7      0.97      0.00 
  -14   14    7      0.17      0.00 
  -13   14    7      1.27      0.00 
  -12   14    7      1.41      0.00 
  -11   14    7      1.49      0.00 
  -10   14    7      1.38      0.00 
   -9   14    7      0.53      0.00 
   -8   14    7      0.16      0.00 
   -7   14    7     -2.45      0.00 
   -6   14    7     -0.56      0.00 
   -5   14    7     -3.55      0.00 
   -4   14    7     -0.68      0.00 
   -3   14    7     -0.40      0.00 
   -2   14    7     -0.49      0.00 
   -1   14    7      2.71      0.00 
    0   14    7      0.91      0.00 
    1   14    7      1.83      0.00 
    2   14    7      1.79      0.00 
    3   14    7     -1.19      0.00 
    4   14    7      1.23      0.00 
    5   14    7     -2.77      0.00 
    6   14    7     -0.51      0.00 
    7   14    7     -1.39      0.00 
    8   14    7     -1.93      0.00 
    9   14    7      1.47      0.00 
   10   14    7     -1.07      0.00 
   11   14    7      2.64      0.00 
   12   14    7     -0.28      0.00 
   13   14    7      1.51      0.00 
   14   14    7     -0.09      0.00 
   15   14    7      0.29      0.00 
   16   14    7     -0.30      0.00 
  -16   15    7      0.44      0.00 
  -15   15    7      0.09      0.00 
  -14   15    7      1.00      0.00 
  -13   15    7      1.09      0.00 
  -12   15    7      1.09      0.00 
  -11   15    7      1.93      0.00 
  -10   15    7      0.84      0.00 
   -9   15    7      0.74      0.00 
   -8   15    7     -1.07      0.00 
   -7   15    7     -0.83      0.00 
   -6   15    7     -3.32      0.00 
   -5   15    7     -0.45      0.00 
   -4   15    7     -2.14      0.00 
   -3   15    7      0.83      0.00 
   -2   15    7      1.53      0.00 
   -1   15    7      1.19      0.00 
    0   15    7      2.76      0.00 
    1   15    7      0.54      0.00 
    2   15    7      0.40      0.00 
    3   15    7     -0.15      0.00 
    4   15    7     -2.21      0.00 
    5   15    7     -0.09      0.00 
    6   15    7     -2.49      0.00 
    7   15    7     -0.72      0.00 
    8   15    7     -0.39      0.00 
    9   15    7     -0.93      0.00 
   10   15    7      2.00      0.00 
   11   15    7     -0.59      0.00 
   12   15    7      2.03      0.00 
   13   15    7     -0.55      0.00 
   14   15    7      0.66      0.00 
   15   15    7     -0.38      0.00 
   16   15    7      0.11      0.00 
  -16   16    7      0.21      0.00 
  -15   16    7      0.62      0.00 
  -14   16    7      0.52      0.00 
  -13   16    7      0.88      0.00 
  -12   16    7      1.77      0.00 
  -11   16    7      0.60      0.00 
  -10   16    7      1.50      0.00 
   -9   16    7     -0.61      0.00 
   -8   16    7     -0.47      0.00 
   -7   16    7     -2.43      0.00 
   -6   16    7     -1.06      0.00 
   -5   16    7     -2.46      0.00 
   -4   16    7      0.90      0.00 
   -3   16    7      0.06      0.00 
   -2   16    7      2.14      0.00 
   -1   16    7      1.97      0.00 
    0   16    7      0.75      0.00 
    1   16    7      1.10      0.00 
    2   16    7     -1.26      0.00 
    3   16    7     -1.01      0.00 
    4   16    7     -1.13      0.00 
    5   16    7     -2.11      0.00 
    6   16    7     -0.17      0.00 
    7   16    7     -1.64      0.00 
    8   16    7     -0.17      0.00 
    9   16    7      0.34      0.00 
   10   16    7     -0.21      0.00 
   11   16    7      1.76      0.00 
   12   16    7     -0.57      0.00 
   13   16    7      0.89      0.00 
   14   16    7     -0.58      0.00 
   15   16    7      0.05      0.00 
  -15   17    7      0.22      0.00 
  -14   17    7      0.68      0.00 
  -13   17    7      1.02      0.00 
  -12   17    7      0.59      0.00 
  -11   17    7      1.57      0.00 
  -10   17    7     -0.55      0.00 
   -9   17    7      0.27      0.00 
   -8   17    7     -2.06      0.00 
   -7   17    7     -1.02      0.00 
   -6   17    7     -2.16      0.00 
   -5   17    7      0.12      0.00 
   -4   17    7     -0.48      0.00 
   -3   17    7      2.20      0.00 
   -2   17    7      0.85      0.00 
   -1   17    7      1.58      0.00 
    0   17    7      0.57      0.00 
    1   17    7     -1.07      0.00 
    2   17    7     -0.44      0.00 
    3   17    7     -2.13      0.00 
    4   17    7     -1.13      0.00 
    5   17    7     -0.86      0.00 
    6   17    7     -1.40      0.00 
    7   17    7      0.15      0.00 
    8   17    7     -0.95      0.00 
    9   17    7      0.33      0.00 
   10   17    7      0.66      0.00 
   11   17    7     -0.14      0.00 
   12   17    7      0.87      0.00 
   13   17    7     -0.66      0.00 
   14   17    7     -0.18      0.00 
  -14   18    7      0.41      0.00 
  -13   18    7      0.61      0.00 
  -12   18    7      1.01      0.00 
  -11   18    7     -0.19      0.00 
  -10   18    7      0.50      0.00 
   -9   18    7     -1.80      0.00 
   -8   18    7     -0.47      0.00 
   -7   18    7     -2.06      0.00 
   -6   18    7     -0.13      0.00 
   -5   18    7     -0.50      0.00 
   -4   18    7      1.53      0.00 
   -3   18    7      0.44      0.00 
   -2   18    7      1.88      0.00 
   -1   18    7     -0.22      0.00 
    0   18    7     -0.23      0.00 
    1   18    7     -0.73      0.00 
    2   18    7     -2.01      0.00 
    3   18    7     -0.68      0.00 
    4   18    7     -1.67      0.00 
    5   18    7     -0.55      0.00 
    6   18    7     -0.42      0.00 
    7   18    7     -0.82      0.00 
    8   18    7      0.41      0.00 
    9   18    7     -0.39      0.00 
   10   18    7      0.32      0.00 
   11   18    7      0.50      0.00 
   12   18    7     -0.51      0.00 
   13   18    7     -0.22      0.00 
   14   18    7     -0.64      0.00 
  -13   19    7      0.49      0.00 
  -12   19    7      0.18      0.00 
  -11   19    7      0.29      0.00 
  -10   19    7     -1.15      0.00 
   -9   19    7     -0.24      0.00 
   -8   19    7     -1.86      0.00 
   -7   19    7      0.17      0.00 
   -6   19    7     -0.57      0.00 
   -5   19    7      1.18      0.00 
   -4   19    7      0.51      0.00 
   -3   19    7      1.60      0.00 
   -2   19    7     -0.44      0.00 
   -1   19    7      0.28      0.00 
    0   19    7     -1.22      0.00 
    1   19    7     -1.31      0.00 
    2   19    7     -0.80      0.00 
    3   19    7     -1.53      0.00 
    4   19    7     -0.28      0.00 
    5   19    7     -1.00      0.00 
    6   19    7      0.00      0.00 
    7   19    7     -0.13      0.00 
    8   19    7     -0.35      0.00 
    9   19    7      0.41      0.00 
   10   19    7     -0.05      0.00 
   11   19    7     -0.22      0.00 
   12   19    7     -0.08      0.00 
   13   19    7     -0.76      0.00 
  -12   20    7      0.16      0.00 
  -11   20    7     -0.45      0.00 
  -10   20    7     -0.27      0.00 
   -9   20    7     -1.29      0.00 
   -8   20    7      0.28      0.00 
   -7   20    7     -0.58      0.00 
   -6   20    7      1.27      0.00 
   -5   20    7      0.59      0.00 
   -4   20    7      1.35      0.00 
   -3   20    7     -0.16      0.00 
   -2   20    7      0.36      0.00 
   -1   20    7     -1.37      0.00 
    0   20    7     -0.95      0.00 
    1   20    7     -0.90      0.00 
    2   20    7     -0.99      0.00 
    3   20    7     -0.41      0.00 
    4   20    7     -0.72      0.00 
    5   20    7      0.14      0.00 
    6   20    7     -0.55      0.00 
    7   20    7      0.42      0.00 
    8   20    7      0.07      0.00 
    9   20    7     -0.10      0.00 
   10   20    7     -0.01      0.00 
   11   20    7     -0.11      0.00 
   12   20    7     -0.68      0.00 
  -11   21    7     -0.15      0.00 
  -10   21    7     -0.65      0.00 
   -9   21    7      0.12      0.00 
   -8   21    7     -0.45      0.00 
   -7   21    7      1.26      0.00 
   -6   21    7      0.54      0.00 
   -5   21    7      1.35      0.00 
   -4   21    7      0.23      0.00 
   -3   21    7      0.38      0.00 
   -2   21    7     -1.15      0.00 
   -1   21    7     -0.83      0.00 
    0   21    7     -0.84      0.00 
    1   21    7     -0.93      0.00 
    2   21    7     -0.11      0.00 
    3   21    7     -0.16      0.00 
    4   21    7     -0.21      0.00 
    5   21    7     -0.24      0.00 
    6   21    7      0.60      0.00 
    7   21    7     -0.20      0.00 
    8   21    7      0.47      0.00 
    9   21    7     -0.02      0.00 
   10   21    7     -0.19      0.00 
  -10   22    7      0.02      0.00 
   -9   22    7     -0.28      0.00 
   -8   22    7      0.93      0.00 
   -7   22    7      0.36      0.00 
   -6   22    7      1.36      0.00 
   -5   22    7      0.45      0.00 
   -4   22    7      0.48      0.00 
   -3   22    7     -0.72      0.00 
   -2   22    7     -0.58      0.00 
   -1   22    7     -0.86      0.00 
    0   22    7     -1.08      0.00 
    1   22    7      0.42      0.00 
    2   22    7     -0.25      0.00 
    3   22    7      0.13      0.00 
    4   22    7      0.26      0.00 
    5   22    7      0.09      0.00 
    6   22    7     -0.01      0.00 
    7   22    7      0.78      0.00 
    8   22    7     -0.06      0.00 
    9   22    7      0.03      0.00 
   -8   23    7      0.13      0.00 
   -7   23    7      1.12      0.00 
   -6   23    7      0.41      0.00 
   -5   23    7      0.61      0.00 
   -4   23    7     -0.24      0.00 
   -3   23    7     -0.25      0.00 
   -2   23    7     -0.82      0.00 
   -1   23    7     -0.82      0.00 
    0   23    7      0.38      0.00 
    1   23    7     -0.63      0.00 
    2   23    7      0.96      0.00 
    3   23    7      0.16      0.00 
    4   23    7      0.04      0.00 
    5   23    7      0.23      0.00 
    6   23    7      0.43      0.00 
    7   23    7      0.04      0.00 
   -5   24    7      0.08      0.00 
   -4   24    7     -0.02      0.00 
   -3   24    7     -0.50      0.00 
   -2   24    7     -0.36      0.00 
   -1   24    7     -0.07      0.00 
    0   24    7     -0.53      0.00 
    1   24    7      1.10      0.00 
    2   24    7     -0.22      0.00 
    3   24    7      0.60      0.00 
    4   24    7      0.06      0.00 
    5   24    7      0.11      0.00 
  -20    0    8      0.02      0.00 
  -18    0    8     -0.06      0.00 
  -16    0    8      0.73      0.00 
  -14    0    8      0.55      0.00 
  -12    0    8     -1.22      0.00 
  -10    0    8     -3.86      0.00 
   -8    0    8     -7.08      0.00 
   -6    0    8     -5.86      0.00 
   -4    0    8     -0.43      0.00 
   -2    0    8      0.34      0.00 
    0    0    8     -4.65      0.00 
    2    0    8     -5.81      0.00 
    4    0    8     -4.57      0.00 
    6    0    8     -5.21      0.00 
    8    0    8     -3.17      0.00 
   10    0    8      0.78      0.00 
   12    0    8      1.20      0.00 
   14    0    8     -0.68      0.00 
   16    0    8      0.69      0.00 
   18    0    8      1.03      0.00 
   20    0    8     -0.47      0.00 
  -20    1    8      0.26      0.00 
  -19    1    8     -0.09      0.00 
  -18    1    8      0.29      0.00 
  -17    1    8      0.21      0.00 
  -16    1    8      0.06      0.00 
  -15    1    8      0.93      0.00 
  -14    1    8     -0.04      0.00 
  -13    1    8     -0.02      0.00 
  -12    1    8      0.48      0.00 
  -11    1    8     -2.10      0.00 
  -10    1    8      1.14      0.00 
   -9    1    8     -5.62      0.00 
   -8    1    8      1.42      0.00 
   -7    1    8     -7.00      0.00 
   -6    1    8      2.61      0.00 
   -5    1    8     -2.33      0.00 
   -4    1    8      3.70      0.00 
   -3    1    8      1.43      0.00 
   -2    1    8      2.51      0.00 
   -1    1    8     -2.75      0.00 
    0    1    8      0.36      0.00 
    1    1    8     -6.91      0.00 
    2    1    8     -2.08      0.00 
    3    1    8     -4.91      0.00 
    4    1    8     -2.41      0.00 
    5    1    8     -4.00      0.00 
    6    1    8      0.21      0.00 
    7    1    8     -4.02      0.00 
    8    1    8      1.87      0.00 
    9    1    8     -1.07      0.00 
   10    1    8      1.13      0.00 
   11    1    8      1.38      0.00 
   12    1    8     -0.25      0.00 
   13    1    8     -0.02      0.00 
   14    1    8     -0.31      0.00 
   15    1    8     -0.37      0.00 
   16    1    8      0.13      0.00 
   17    1    8      1.33      0.00 
   18    1    8      0.08      0.00 
   19    1    8      0.11      0.00 
   20    1    8      0.11      0.00 
  -20    2    8     -0.06      0.00 
  -19    2    8      0.57      0.00 
  -18    2    8     -0.18      0.00 
  -17    2    8      0.39      0.00 
  -16    2    8      0.58      0.00 
  -15    2    8     -0.01      0.00 
  -14    2    8      0.98      0.00 
  -13    2    8      0.34      0.00 
  -12    2    8     -0.14      0.00 
  -11    2    8      1.35      0.00 
  -10    2    8     -3.32      0.00 
   -9    2    8      2.24      0.00 
   -8    2    8     -6.69      0.00 
   -7    2    8      3.88      0.00 
   -6    2    8     -3.59      0.00 
   -5    2    8      6.41      0.00 
   -4    2    8      2.32      0.00 
   -3    2    8      5.11      0.00 
   -2    2    8     -0.23      0.00 
   -1    2    8      1.50      0.00 
    0    2    8     -7.90      0.00 
    1    2    8     -1.49      0.00 
    2    2    8     -7.42      0.00 
    3    2    8     -3.98      0.00 
    4    2    8     -2.49      0.00 
    5    2    8     -1.93      0.00 
    6    2    8     -1.86      0.00 
    7    2    8      2.09      0.00 
    8    2    8     -1.91      0.00 
    9    2    8      2.84      0.00 
   10    2    8      0.06      0.00 
   11    2    8      0.51      0.00 
   12    2    8      0.51      0.00 
   13    2    8     -0.98      0.00 
   14    2    8     -0.79      0.00 
   15    2    8     -0.05      0.00 
   16    2    8      0.60      0.00 
   17    2    8      0.28      0.00 
   18    2    8      0.94      0.00 
   19    2    8      0.08      0.00 
   20    2    8     -0.48      0.00 
  -20    3    8      0.69      0.00 
  -19    3    8     -0.29      0.00 
  -18    3    8      0.76      0.00 
  -17    3    8     -0.05      0.00 
  -16    3    8      0.31      0.00 
  -15    3    8      1.12      0.00 
  -14    3    8      0.31      0.00 
  -13    3    8      1.43      0.00 
  -12    3    8      0.88      0.00 
  -11    3    8     -0.47      0.00 
  -10    3    8      1.83      0.00 
   -9    3    8     -4.79      0.00 
   -8    3    8      4.14      0.00 
   -7    3    8     -4.64      0.00 
   -6    3    8      8.06      0.00 
   -5    3    8      2.24      0.00 
   -4    3    8      7.57      0.00 
   -3    3    8      3.39      0.00 
   -2    3    8      1.43      0.00 
   -1    3    8     -5.89      0.00 
    0    3    8     -1.32      0.00 
    1    3    8    -10.67      0.00 
    2    3    8     -2.42      0.00 
    3    3    8     -4.20      0.00 
    4    3    8     -2.98      0.00 
    5    3    8      1.06      0.00 
    6    3    8      0.16      0.00 
    7    3    8      0.24      0.00 
    8    3    8      2.89      0.00 
    9    3    8     -0.91      0.00 
   10    3    8      1.92      0.00 
   11    3    8     -0.22      0.00 
   12    3    8     -1.06      0.00 
   13    3    8     -0.63      0.00 
   14    3    8     -0.93      0.00 
   15    3    8     -0.35      0.00 
   16    3    8      0.47      0.00 
   17    3    8      1.13      0.00 
   18    3    8      0.17      0.00 
   19    3    8      0.03      0.00 
   20    3    8      0.06      0.00 
  -20    4    8     -0.30      0.00 
  -19    4    8      0.90      0.00 
  -18    4    8     -0.46      0.00 
  -17    4    8      0.76      0.00 
  -16    4    8      0.56      0.00 
  -15    4    8      0.53      0.00 
  -14    4    8      1.98      0.00 
  -13    4    8      0.73      0.00 
  -12    4    8      1.72      0.00 
  -11    4    8      0.64      0.00 
  -10    4    8     -1.53      0.00 
   -9    4    8      2.70      0.00 
   -8    4    8     -4.14      0.00 
   -7    4    8      8.21      0.00 
   -6    4    8      0.57      0.00 
   -5    4    8     10.45      0.00 
   -4    4    8      5.40      0.00 
   -3    4    8      2.30      0.00 
   -2    4    8     -0.81      0.00 
   -1    4    8     -4.18      0.00 
    0    4    8    -10.07      0.00 
    1    4    8     -1.70      0.00 
    2    4    8     -7.88      0.00 
    3    4    8     -0.51      0.00 
    4    4    8      0.69      0.00 
    5    4    8     -0.63      0.00 
    6    4    8      3.47      0.00 
    7    4    8      0.87      0.00 
    8    4    8      0.69      0.00 
    9    4    8      1.89      0.00 
   10    4    8     -1.17      0.00 
   11    4    8     -0.19      0.00 
   12    4    8     -0.97      0.00 
   13    4    8     -1.84      0.00 
   14    4    8     -0.80      0.00 
   15    4    8      0.05      0.00 
   16    4    8      0.61      0.00 
   17    4    8      0.55      0.00 
   18    4    8      0.64      0.00 
   19    4    8     -0.12      0.00 
  -20    5    8      0.64      0.00 
  -19    5    8     -0.48      0.00 
  -18    5    8      1.05      0.00 
  -17    5    8     -0.12      0.00 
  -16    5    8      0.84      0.00 
  -15    5    8      1.60      0.00 
  -14    5    8      0.92      0.00 
  -13    5    8      2.49      0.00 
  -12    5    8      0.12      0.00 
  -11    5    8      1.12      0.00 
  -10    5    8      0.29      0.00 
   -9    5    8     -1.58      0.00 
   -8    5    8      5.86      0.00 
   -7    5    8     -0.41      0.00 
   -6    5    8     12.03      0.00 
   -5    5    8      4.30      0.00 
   -4    5    8      6.27      0.00 
   -3    5    8      2.95      0.00 
   -2    5    8     -6.25      0.00 
   -1    5    8     -5.16      0.00 
    0    5    8     -5.72      0.00 
    1    5    8     -8.34      0.00 
    2    5    8      1.48      0.00 
    3    5    8     -2.42      0.00 
    4    5    8      2.14      0.00 
    5    5    8      3.69      0.00 
    6    5    8     -0.07      0.00 
    7    5    8      3.52      0.00 
    8    5    8     -0.21      0.00 
    9    5    8     -0.20      0.00 
   10    5    8     -0.03      0.00 
   11    5    8     -1.63      0.00 
   12    5    8     -1.90      0.00 
   13    5    8     -1.14      0.00 
   14    5    8     -0.98      0.00 
   15    5    8     -0.03      0.00 
   16    5    8      0.82      0.00 
   17    5    8      0.81      0.00 
   18    5    8      0.08      0.00 
   19    5    8     -0.18      0.00 
  -20    6    8     -0.23      0.00 
  -19    6    8      0.82      0.00 
  -18    6    8     -0.38      0.00 
  -17    6    8      1.11      0.00 
  -16    6    8      0.77      0.00 
  -15    6    8      1.02      0.00 
  -14    6    8      2.21      0.00 
  -13    6    8      0.41      0.00 
  -12    6    8      1.91      0.00 
  -11    6    8     -1.13      0.00 
  -10    6    8      0.78      0.00 
   -9    6    8      2.00      0.00 
   -8    6    8      0.79      0.00 
   -7    6    8     10.13      0.00 
   -6    6    8      2.76      0.00 
   -5    6    8     10.58      0.00 
   -4    6    8      2.80      0.00 
   -3    6    8     -3.00      0.00 
   -2    6    8     -1.01      0.00 
   -1    6    8    -10.67      0.00 
    0    6    8     -4.35      0.00 
    1    6    8     -1.92      0.00 
    2    6    8     -3.23      0.00 
    3    6    8      5.05      0.00 
    4    6    8      0.95      0.00 
    5    6    8      2.49      0.00 
    6    6    8      3.76      0.00 
    7    6    8     -1.52      0.00 
    8    6    8      2.02      0.00 
    9    6    8     -1.63      0.00 
   10    6    8     -1.04      0.00 
   11    6    8     -1.83      0.00 
   12    6    8     -1.47      0.00 
   13    6    8     -1.91      0.00 
   14    6    8     -0.56      0.00 
   15    6    8      0.43      0.00 
   16    6    8      0.53      0.00 
   17    6    8      0.56      0.00 
   18    6    8      0.17      0.00 
   19    6    8     -0.31      0.00 
  -20    7    8      0.22      0.00 
  -19    7    8     -0.12      0.00 
  -18    7    8      1.02      0.00 
  -17    7    8      0.10      0.00 
  -16    7    8      1.01      0.00 
  -15    7    8      1.43      0.00 
  -14    7    8      0.60      0.00 
  -13    7    8      1.56      0.00 
  -12    7    8     -1.07      0.00 
  -11    7    8      1.14      0.00 
  -10    7    8     -0.88      0.00 
   -9    7    8      2.23      0.00 
   -8    7    8      5.63      0.00 
   -7    7    8      3.17      0.00 
   -6    7    8     11.07      0.00 
   -5    7    8      1.40      0.00 
   -4    7    8      3.26      0.00 
   -3    7    8     -1.03      0.00 
   -2    7    8    -10.04      0.00 
   -1    7    8     -0.78      0.00 
    0    7    8     -8.19      0.00 
    1    7    8      0.12      0.00 
    2    7    8      2.98      0.00 
    3    7    8     -0.06      0.00 
    4    7    8      5.67      0.00 
    5    7    8      1.10      0.00 
    6    7    8      0.43      0.00 
    7    7    8      2.30      0.00 
    8    7    8     -2.88      0.00 
    9    7    8      0.60      0.00 
   10    7    8     -2.63      0.00 
   11    7    8     -0.97      0.00 
   12    7    8     -2.60      0.00 
   13    7    8     -0.84      0.00 
   14    7    8     -0.66      0.00 
   15    7    8      0.01      0.00 
   16    7    8      0.83      0.00 
   17    7    8      0.29      0.00 
   18    7    8     -0.10      0.00 
   19    7    8     -0.30      0.00 
  -19    8    8      0.55      0.00 
  -18    8    8     -0.02      0.00 
  -17    8    8      0.96      0.00 
  -16    8    8      0.53      0.00 
  -15    8    8      0.48      0.00 
  -14    8    8      1.00      0.00 
  -13    8    8     -0.67      0.00 
  -12    8    8      0.32      0.00 
  -11    8    8     -1.77      0.00 
  -10    8    8      1.75      0.00 
   -9    8    8      1.52      0.00 
   -8    8    8      4.15      0.00 
   -7    8    8      7.72      0.00 
   -6    8    8      1.88      0.00 
   -5    8    8      6.81      0.00 
   -4    8    8     -2.76      0.00 
   -3    8    8     -4.17      0.00 
   -2    8    8     -1.44      0.00 
   -1    8    8    -10.31      0.00 
    0    8    8      3.37      0.00 
    1    8    8     -2.91      0.00 
    2    8    8      2.94      0.00 
    3    8    8      4.77      0.00 
    4    8    8     -0.27      0.00 
    5    8    8      3.36      0.00 
    6    8    8      0.03      0.00 
    7    8    8     -1.51      0.00 
    8    8    8      0.95      0.00 
    9    8    8     -3.18      0.00 
   10    8    8      0.15      0.00 
   11    8    8     -3.27      0.00 
   12    8    8     -0.44      0.00 
   13    8    8     -2.12      0.00 
   14    8    8     -0.33      0.00 
   15    8    8      0.33      0.00 
   16    8    8      0.11      0.00 
   17    8    8      0.31      0.00 
   18    8    8     -0.13      0.00 
   19    8    8     -0.33      0.00 
  -19    9    8      0.14      0.00 
  -18    9    8      0.77      0.00 
  -17    9    8     -0.05      0.00 
  -16    9    8      0.48      0.00 
  -15    9    8      0.33      0.00 
  -14    9    8     -0.56      0.00 
  -13    9    8     -0.27      0.00 
  -12    9    8     -1.68      0.00 
  -11    9    8      0.04      0.00 
  -10    9    8     -0.61      0.00 
   -9    9    8      3.37      0.00 
   -8    9    8      3.65      0.00 
   -7    9    8      3.55      0.00 
   -6    9    8      5.93      0.00 
   -5    9    8     -2.38      0.00 
   -4    9    8      1.09      0.00 
   -3    9    8     -4.28      0.00 
   -2    9    8     -6.48      0.00 
   -1    9    8      2.44      0.00 
    0    9    8     -6.41      0.00 
    1    9    8      6.38      0.00 
    2    9    8      0.13      0.00 
    3    9    8      2.10      0.00 
    4    9    8      3.22      0.00 
    5    9    8     -1.44      0.00 
    6    9    8      0.93      0.00 
    7    9    8     -0.56      0.00 
    8    9    8     -1.82      0.00 
    9    9    8      0.32      0.00 
   10    9    8     -3.19      0.00 
   11    9    8      0.22      0.00 
   12    9    8     -3.31      0.00 
   13    9    8     -0.11      0.00 
   14    9    8     -1.05      0.00 
   15    9    8     -0.08      0.00 
   16    9    8      0.45      0.00 
   17    9    8     -0.05      0.00 
   18    9    8     -0.16      0.00 
  -19   10    8      0.49      0.00 
  -18   10    8     -0.18      0.00 
  -17   10    8      0.64      0.00 
  -16   10    8     -0.36      0.00 
  -15   10    8     -0.35      0.00 
  -14   10    8     -0.55      0.00 
  -13   10    8     -1.56      0.00 
  -12   10    8     -1.14      0.00 
  -11   10    8     -1.32      0.00 
  -10   10    8      1.05      0.00 
   -9   10    8      1.09      0.00 
   -8   10    8      3.84      0.00 
   -7   10    8      3.26      0.00 
   -6   10    8      0.23      0.00 
   -5   10    8      2.37      0.00 
   -4   10    8     -5.01      0.00 
   -3   10    8     -1.44      0.00 
   -2   10    8     -1.33      0.00 
   -1   10    8     -4.60      0.00 
    0   10    8      6.05      0.00 
    1   10    8     -3.37      0.00 
    2   10    8      5.47      0.00 
    3   10    8     -0.05      0.00 
    4   10    8      0.16      0.00 
    5   10    8      1.18      0.00 
    6   10    8     -1.51      0.00 
    7   10    8      0.37      0.00 
    8   10    8     -0.65      0.00 
    9   10    8     -1.52      0.00 
   10   10    8      0.01      0.00 
   11   10    8     -3.25      0.00 
   12   10    8      0.19      0.00 
   13   10    8     -2.41      0.00 
   14   10    8      0.07      0.00 
   15   10    8     -0.17      0.00 
   16   10    8      0.05      0.00 
   17   10    8      0.18      0.00 
   18   10    8     -0.12      0.00 
  -18   11    8      0.65      0.00 
  -17   11    8     -0.68      0.00 
  -16   11    8      0.15      0.00 
  -15   11    8     -0.94      0.00 
  -14   11    8     -1.27      0.00 
  -13   11    8     -1.39      0.00 
  -12   11    8     -1.65      0.00 
  -11   11    8     -0.88      0.00 
  -10   11    8     -0.04      0.00 
   -9   11    8      2.10      0.00 
   -8   11    8      1.42      0.00 
   -7   11    8      2.29      0.00 
   -6   11    8      1.27      0.00 
   -5   11    8     -2.59      0.00 
   -4   11    8      0.62      0.00 
   -3   11    8     -3.65      0.00 
   -2   11    8     -0.73      0.00 
   -1   11    8      2.41      0.00 
    0   11    8     -2.75      0.00 
    1   11    8      5.93      0.00 
    2   11    8     -2.76      0.00 
    3   11    8      2.88      0.00 
    4   11    8     -0.90      0.00 
    5   11    8     -0.26      0.00 
    6   11    8      0.92      0.00 
    7   11    8     -0.96      0.00 
    8   11    8      0.76      0.00 
    9   11    8     -0.92      0.00 
   10   11    8     -1.64      0.00 
   11   11    8     -0.29      0.00 
   12   11    8     -2.58      0.00 
   13   11    8      0.21      0.00 
   14   11    8     -1.02      0.00 
   15   11    8      0.30      0.00 
   16   11    8      0.21      0.00 
   17   11    8      0.04      0.00 
   18   11    8     -0.06      0.00 
  -18   12    8     -0.47      0.00 
  -17   12    8      0.49      0.00 
  -16   12    8     -1.22      0.00 
  -15   12    8     -0.59      0.00 
  -14   12    8     -1.43      0.00 
  -13   12    8     -1.75      0.00 
  -12   12    8     -1.47      0.00 
  -11   12    8     -0.77      0.00 
  -10   12    8      0.01      0.00 
   -9   12    8      0.77      0.00 
   -8   12    8      2.07      0.00 
   -7   12    8      0.51      0.00 
   -6   12    8      0.38      0.00 
   -5   12    8      0.20      0.00 
   -4   12    8     -2.66      0.00 
   -3   12    8      1.06      0.00 
   -2   12    8     -0.84      0.00 
   -1   12    8     -0.05      0.00 
    0   12    8      3.24      0.00 
    1   12    8     -2.51      0.00 
    2   12    8      3.62      0.00 
    3   12    8     -2.56      0.00 
    4   12    8      1.79      0.00 
    5   12    8     -0.33      0.00 
    6   12    8      0.41      0.00 
    7   12    8      1.70      0.00 
    8   12    8     -1.04      0.00 
    9   12    8      0.53      0.00 
   10   12    8     -1.35      0.00 
   11   12    8     -1.44      0.00 
   12   12    8     -0.29      0.00 
   13   12    8     -1.07      0.00 
   14   12    8      0.41      0.00 
   15   12    8     -0.02      0.00 
   16   12    8      0.32      0.00 
   17   12    8      0.18      0.00 
  -17   13    8     -0.98      0.00 
  -16   13    8      0.05      0.00 
  -15   13    8     -1.56      0.00 
  -14   13    8     -1.27      0.00 
  -13   13    8     -1.36      0.00 
  -12   13    8     -1.46      0.00 
  -11   13    8     -0.86      0.00 
  -10   13    8      0.20      0.00 
   -9   13    8      0.65      0.00 
   -8   13    8      0.70      0.00 
   -7   13    8      1.43      0.00 
   -6   13    8     -0.08      0.00 
   -5   13    8     -0.26      0.00 
   -4   13    8      0.57      0.00 
   -3   13    8     -1.36      0.00 
   -2   13    8      1.28      0.00 
   -1   13    8      0.25      0.00 
    0   13    8     -0.62      0.00 
    1   13    8      1.97      0.00 
    2   13    8     -2.11      0.00 
    3   13    8      2.41      0.00 
    4   13    8     -1.24      0.00 
    5   13    8      2.19      0.00 
    6   13    8      1.01      0.00 
    7   13    8      0.37      0.00 
    8   13    8      1.73      0.00 
    9   13    8     -1.65      0.00 
   10   13    8      0.06      0.00 
   11   13    8     -1.25      0.00 
   12   13    8     -0.34      0.00 
   13   13    8      0.06      0.00 
   14   13    8      0.16      0.00 
   15   13    8      0.42      0.00 
   16   13    8      0.26      0.00 
   17   13    8      0.13      0.00 
  -17   14    8      0.21      0.00 
  -16   14    8     -1.37      0.00 
  -15   14    8     -0.47      0.00 
  -14   14    8     -1.35      0.00 
  -13   14    8     -1.56      0.00 
  -12   14    8     -0.75      0.00 
  -11   14    8     -0.80      0.00 
  -10   14    8     -0.12      0.00 
   -9   14    8      0.66      0.00 
   -8   14    8      0.93      0.00 
   -7   14    8      0.54      0.00 
   -6   14    8      1.05      0.00 
   -5   14    8      0.14      0.00 
   -4   14    8     -0.21      0.00 
   -3   14    8      0.71      0.00 
   -2   14    8     -0.90      0.00 
   -1   14    8      0.36      0.00 
    0   14    8     -0.07      0.00 
    1   14    8     -0.66      0.00 
    2   14    8      1.39      0.00 
    3   14    8     -0.55      0.00 
    4   14    8      2.70      0.00 
    5   14    8      0.29      0.00 
    6   14    8      2.11      0.00 
    7   14    8      1.46      0.00 
    8   14    8     -0.54      0.00 
    9   14    8      0.96      0.00 
   10   14    8     -1.74      0.00 
   11   14    8      0.33      0.00 
   12   14    8     -0.57      0.00 
   13   14    8      0.71      0.00 
   14   14    8      0.26      0.00 
   15   14    8      0.50      0.00 
   16   14    8      0.16      0.00 
  -16   15    8      0.00      0.00 
  -15   15    8     -1.34      0.00 
  -14   15    8     -0.87      0.00 
  -13   15    8     -0.69      0.00 
  -12   15    8     -1.47      0.00 
  -11   15    8      0.00      0.00 
  -10   15    8     -0.22      0.00 
   -9   15    8      0.62      0.00 
   -8   15    8      0.88      0.00 
   -7   15    8      1.16      0.00 
   -6   15    8      0.65      0.00 
   -5   15    8      0.63      0.00 
   -4   15    8      0.15      0.00 
   -3   15    8     -0.65      0.00 
   -2   15    8     -0.03      0.00 
   -1   15    8     -0.94      0.00 
    0   15    8      0.00      0.00 
    1   15    8      0.20      0.00 
    2   15    8      0.74      0.00 
    3   15    8      1.91      0.00 
    4   15    8      0.84      0.00 
    5   15    8      2.68      0.00 
    6   15    8      0.75      0.00 
    7   15    8      1.06      0.00 
    8   15    8      0.92      0.00 
    9   15    8     -1.12      0.00 
   10   15    8      0.56      0.00 
   11   15    8     -1.02      0.00 
   12   15    8      0.94      0.00 
   13   15    8      0.10      0.00 
   14   15    8      0.90      0.00 
   15   15    8      0.10      0.00 
  -15   16    8     -0.15      0.00 
  -14   16    8     -0.88      0.00 
  -13   16    8     -1.13      0.00 
  -12   16    8      0.01      0.00 
  -11   16    8     -1.09      0.00 
  -10   16    8      0.84      0.00 
   -9   16    8      0.29      0.00 
   -8   16    8      1.35      0.00 
   -7   16    8      0.97      0.00 
   -6   16    8      0.94      0.00 
   -5   16    8      0.39      0.00 
   -4   16    8     -0.33      0.00 
   -3   16    8     -0.45      0.00 
   -2   16    8     -0.95      0.00 
   -1   16    8     -0.34      0.00 
    0   16    8     -0.15      0.00 
    1   16    8      1.09      0.00 
    2   16    8      1.08      0.00 
    3   16    8      1.94      0.00 
    4   16    8      1.99      0.00 
    5   16    8      0.90      0.00 
    6   16    8      1.72      0.00 
    7   16    8      0.39      0.00 
    8   16    8      0.08      0.00 
    9   16    8      0.44      0.00 
   10   16    8     -0.88      0.00 
   11   16    8      0.75      0.00 
   12   16    8     -0.04      0.00 
   13   16    8      1.05      0.00 
   14   16    8      0.34      0.00 
   15   16    8      0.65      0.00 
  -15   17    8     -0.82      0.00 
  -14   17    8     -0.35      0.00 
  -13   17    8     -0.35      0.00 
  -12   17    8     -1.09      0.00 
  -11   17    8      0.75      0.00 
  -10   17    8     -0.42      0.00 
   -9   17    8      1.76      0.00 
   -8   17    8      0.50      0.00 
   -7   17    8      1.49      0.00 
   -6   17    8      0.44      0.00 
   -5   17    8     -0.06      0.00 
   -4   17    8     -0.35      0.00 
   -3   17    8     -0.97      0.00 
   -2   17    8     -0.63      0.00 
   -1   17    8     -0.07      0.00 
    0   17    8      0.55      0.00 
    1   17    8      1.00      0.00 
    2   17    8      2.13      0.00 
    3   17    8      1.25      0.00 
    4   17    8      1.70      0.00 
    5   17    8      1.17      0.00 
    6   17    8      0.32      0.00 
    7   17    8      0.67      0.00 
    8   17    8      0.16      0.00 
    9   17    8     -0.25      0.00 
   10   17    8      0.53      0.00 
   11   17    8     -0.19      0.00 
   12   17    8      0.93      0.00 
   13   17    8      0.63      0.00 
   14   17    8      0.75      0.00 
  -14   18    8     -0.54      0.00 
  -13   18    8     -0.53      0.00 
  -12   18    8      0.21      0.00 
  -11   18    8     -0.53      0.00 
  -10   18    8      1.58      0.00 
   -9   18    8      0.04      0.00 
   -8   18    8      2.03      0.00 
   -7   18    8     -0.12      0.00 
   -6   18    8      0.57      0.00 
   -5   18    8     -0.55      0.00 
   -4   18    8     -0.91      0.00 
   -3   18    8     -0.61      0.00 
   -2   18    8     -0.25      0.00 
   -1   18    8      0.14      0.00 
    0   18    8      1.18      0.00 
    1   18    8      1.38      0.00 
    2   18    8      1.23      0.00 
    3   18    8      1.80      0.00 
    4   18    8      0.56      0.00 
    5   18    8      0.78      0.00 
    6   18    8      0.22      0.00 
    7   18    8      0.09      0.00 
    8   18    8      0.09      0.00 
    9   18    8      0.40      0.00 
   10   18    8     -0.15      0.00 
   11   18    8      0.86      0.00 
   12   18    8      0.46      0.00 
   13   18    8      0.79      0.00 
  -13   19    8     -0.16      0.00 
  -12   19    8     -0.31      0.00 
  -11   19    8      0.87      0.00 
  -10   19    8      0.02      0.00 
   -9   19    8      1.85      0.00 
   -8   19    8     -0.50      0.00 
   -7   19    8      1.14      0.00 
   -6   19    8     -1.25      0.00 
   -5   19    8     -0.46      0.00 
   -4   19    8     -0.90      0.00 
   -3   19    8     -0.47      0.00 
   -2   19    8      0.13      0.00 
   -1   19    8      0.96      0.00 
    0   19    8      0.87      0.00 
    1   19    8      1.39      0.00 
    2   19    8      1.00      0.00 
    3   19    8      0.67      0.00 
    4   19    8      0.73      0.00 
    5   19    8     -0.22      0.00 
    6   19    8      0.26      0.00 
    7   19    8     -0.33      0.00 
    8   19    8      0.34      0.00 
    9   19    8     -0.06      0.00 
   10   19    8      0.85      0.00 
   11   19    8      0.10      0.00 
   12   19    8      0.93      0.00 
  -12   20    8      0.32      0.00 
  -11   20    8      0.07      0.00 
  -10   20    8      1.15      0.00 
   -9   20    8     -0.33      0.00 
   -8   20    8      1.08      0.00 
   -7   20    8     -1.64      0.00 
   -6   20    8      0.02      0.00 
   -5   20    8     -1.59      0.00 
   -4   20    8     -0.34      0.00 
   -3   20    8     -0.13      0.00 
   -2   20    8      0.59      0.00 
   -1   20    8      0.95      0.00 
    0   20    8      1.06      0.00 
    1   20    8      0.55      0.00 
    2   20    8      0.77      0.00 
    3   20    8     -0.08      0.00 
    4   20    8      0.11      0.00 
    5   20    8      0.02      0.00 
    6   20    8     -0.75      0.00 
    7   20    8      0.26      0.00 
    8   20    8     -0.38      0.00 
    9   20    8      0.73      0.00 
   10   20    8     -0.01      0.00 
   11   20    8      0.99      0.00 
  -11   21    8      0.56      0.00 
  -10   21    8     -0.08      0.00 
   -9   21    8      0.63      0.00 
   -8   21    8     -1.34      0.00 
   -7   21    8      0.07      0.00 
   -6   21    8     -2.00      0.00 
   -5   21    8     -0.08      0.00 
   -4   21    8     -0.73      0.00 
   -3   21    8      0.53      0.00 
   -2   21    8      0.86      0.00 
   -1   21    8      0.63      0.00 
    0   21    8      0.90      0.00 
    1   21    8      0.17      0.00 
    2   21    8     -0.46      0.00 
    3   21    8      0.35      0.00 
    4   21    8     -0.77      0.00 
    5   21    8     -0.32      0.00 
    6   21    8     -0.12      0.00 
    7   21    8     -0.81      0.00 
    8   21    8      0.46      0.00 
    9   21    8     -0.08      0.00 
   10   21    8      0.83      0.00 
   -9   22    8     -0.74      0.00 
   -8   22    8     -0.09      0.00 
   -7   22    8     -1.73      0.00 
   -6   22    8     -0.07      0.00 
   -5   22    8     -1.15      0.00 
   -4   22    8      0.61      0.00 
   -3   22    8      0.32      0.00 
   -2   22    8      0.65      0.00 
   -1   22    8      1.12      0.00 
    0   22    8     -0.47      0.00 
    1   22    8      0.13      0.00 
    2   22    8     -0.39      0.00 
    3   22    8     -1.12      0.00 
    4   22    8      0.21      0.00 
    5   22    8     -0.77      0.00 
    6   22    8     -0.60      0.00 
    7   22    8      0.04      0.00 
    8   22    8     -0.33      0.00 
   -7   23    8     -0.23      0.00 
   -6   23    8     -1.05      0.00 
   -5   23    8      0.43      0.00 
   -4   23    8     -0.16      0.00 
   -3   23    8      0.83      0.00 
   -2   23    8      0.67      0.00 
   -1   23    8     -0.32      0.00 
    0   23    8      0.67      0.00 
    1   23    8     -1.29      0.00 
    2   23    8     -0.53      0.00 
    3   23    8     -0.22      0.00 
    4   23    8     -1.03      0.00 
    5   23    8     -0.03      0.00 
    6   23    8     -0.38      0.00 
    7   23    8     -0.41      0.00 
   -5   24    8     -0.21      0.00 
   -4   24    8      0.64      0.00 
   -3   24    8      0.13      0.00 
   -2   24    8      0.21      0.00 
   -1   24    8      0.44      0.00 
    0   24    8     -1.18      0.00 
    1   24    8      0.14      0.00 
    2   24    8     -1.03      0.00 
    3   24    8     -0.59      0.00 
    4   24    8      0.03      0.00 
  -19    0    9     -0.57      0.00 
  -17    0    9     -1.68      0.00 
  -15    0    9     -2.36      0.00 
  -13    0    9      0.37      0.00 
  -11    0    9      3.73      0.00 
   -9    0    9      2.54      0.00 
   -7    0    9     -2.93      0.00 
   -5    0    9     -3.04      0.00 
   -3    0    9      4.83      0.00 
   -1    0    9      6.33      0.00 
    1    0    9     -2.09      0.00 
    3    0    9     -4.36      0.00 
    5    0    9      2.31      0.00 
    7    0    9      4.00      0.00 
    9    0    9      0.05      0.00 
   11    0    9     -1.33      0.00 
   13    0    9     -0.13      0.00 
   15    0    9     -0.97      0.00 
   17    0    9     -1.50      0.00 
   19    0    9      0.36      0.00 
  -20    1    9     -0.33      0.00 
  -19    1    9     -0.40      0.00 
  -18    1    9     -0.93      0.00 
  -17    1    9     -0.40      0.00 
  -16    1    9     -2.14      0.00 
  -15    1    9     -0.02      0.00 
  -14    1    9     -1.33      0.00 
  -13    1    9      0.04      0.00 
  -12    1    9      2.09      0.00 
  -11    1    9     -1.40      0.00 
  -10    1    9      3.75      0.00 
   -9    1    9     -3.20      0.00 
   -8    1    9      0.20      0.00 
   -7    1    9     -2.57      0.00 
   -6    1    9     -4.17      0.00 
   -5    1    9     -0.72      0.00 
   -4    1    9      0.08      0.00 
   -3    1    9     -1.06      0.00 
   -2    1    9      7.04      0.00 
   -1    1    9     -3.19      0.00 
    0    1    9      3.45      0.00 
    1    1    9     -1.59      0.00 
    2    1    9     -3.79      0.00 
    3    1    9      2.49      0.00 
    4    1    9     -1.37      0.00 
    5    1    9      1.90      0.00 
    6    1    9      3.58      0.00 
    7    1    9     -0.97      0.00 
    8    1    9      1.92      0.00 
    9    1    9     -1.24      0.00 
   10    1    9     -0.95      0.00 
   11    1    9     -0.01      0.00 
   12    1    9     -0.51      0.00 
   13    1    9      0.34      0.00 
   14    1    9     -0.15      0.00 
   15    1    9      0.06      0.00 
   16    1    9     -1.59      0.00 
   17    1    9      0.07      0.00 
   18    1    9     -0.55      0.00 
   19    1    9     -0.05      0.00 
  -20    2    9     -0.56      0.00 
  -19    2    9     -0.40      0.00 
  -18    2    9     -0.80      0.00 
  -17    2    9     -1.21      0.00 
  -16    2    9     -0.37      0.00 
  -15    2    9     -1.74      0.00 
  -14    2    9      0.17      0.00 
  -13    2    9      0.00      0.00 
  -12    2    9     -0.84      0.00 
  -11    2    9      2.63      0.00 
  -10    2    9     -4.29      0.00 
   -9    2    9      2.78      0.00 
   -8    2    9     -6.03      0.00 
   -7    2    9     -1.69      0.00 
   -6    2    9     -3.23      0.00 
   -5    2    9     -3.74      0.00 
   -4    2    9     -0.54      0.00 
   -3    2    9      2.92      0.00 
   -2    2    9     -2.95      0.00 
   -1    2    9      7.56      0.00 
    0    2    9     -5.14      0.00 
    1    2    9      2.14      0.00 
    2    2    9      0.62      0.00 
    3    2    9     -2.44      0.00 
    4    2    9      4.61      0.00 
    5    2    9      0.24      0.00 
    6    2    9      0.61      0.00 
    7    2    9      2.00      0.00 
    8    2    9     -2.31      0.00 
    9    2    9      0.41      0.00 
   10    2    9     -0.91      0.00 
   11    2    9     -0.29      0.00 
   12    2    9      0.74      0.00 
   13    2    9      0.36      0.00 
   14    2    9      0.33      0.00 
   15    2    9     -0.76      0.00 
   16    2    9      0.01      0.00 
   17    2    9     -1.36      0.00 
   18    2    9      0.09      0.00 
   19    2    9      0.37      0.00 
  -20    3    9     -0.03      0.00 
  -19    3    9     -0.95      0.00 
  -18    3    9     -0.39      0.00 
  -17    3    9     -0.76      0.00 
  -16    3    9     -1.10      0.00 
  -15    3    9     -0.09      0.00 
  -14    3    9     -0.99      0.00 
  -13    3    9     -0.15      0.00 
  -12    3    9      0.50      0.00 
  -11    3    9     -2.75      0.00 
  -10    3    9      2.47      0.00 
   -9    3    9     -7.17      0.00 
   -8    3    9      1.66      0.00 
   -7    3    9     -7.22      0.00 
   -6    3    9     -3.05      0.00 
   -5    3    9     -2.17      0.00 
   -4    3    9     -2.40      0.00 
   -3    3    9      0.21      0.00 
   -2    3    9      5.49      0.00 
   -1    3    9     -4.25      0.00 
    0    3    9      8.00      0.00 
    1    3    9     -4.13      0.00 
    2    3    9      2.02      0.00 
    3    3    9      3.05      0.00 
    4    3    9     -1.78      0.00 
    5    3    9      3.26      0.00 
    6    3    9     -0.65      0.00 
    7    3    9     -1.28      0.00 
    8    3    9      0.60      0.00 
    9    3    9     -1.77      0.00 
   10    3    9      0.76      0.00 
   11    3    9      0.57      0.00 
   12    3    9      0.89      0.00 
   13    3    9      1.00      0.00 
   14    3    9      0.30      0.00 
   15    3    9     -0.10      0.00 
   16    3    9     -1.30      0.00 
   17    3    9      0.06      0.00 
   18    3    9     -0.40      0.00 
   19    3    9      0.07      0.00 
  -20    4    9     -0.80      0.00 
  -19    4    9      0.13      0.00 
  -18    4    9     -0.99      0.00 
  -17    4    9     -0.28      0.00 
  -16    4    9     -0.38      0.00 
  -15    4    9     -0.83      0.00 
  -14    4    9     -0.15      0.00 
  -13    4    9     -0.70      0.00 
  -12    4    9     -0.92      0.00 
  -11    4    9      0.44      0.00 
  -10    4    9     -4.85      0.00 
   -9    4    9      2.18      0.00 
   -8    4    9     -9.08      0.00 
   -7    4    9      0.17      0.00 
   -6    4    9     -6.54      0.00 
   -5    4    9     -3.57      0.00 
   -4    4    9      0.77      0.00 
   -3    4    9      0.12      0.00 
   -2    4    9      1.37      0.00 
   -1    4    9      7.73      0.00 
    0    4    9     -4.50      0.00 
    1    4    9      7.58      0.00 
    2    4    9     -2.44      0.00 
    3    4    9      0.94      0.00 
    4    4    9      2.45      0.00 
    5    4    9     -2.74      0.00 
    6    4    9      0.87      0.00 
    7    4    9     -1.44      0.00 
    8    4    9     -1.02      0.00 
    9    4    9      1.08      0.00 
   10    4    9      0.22      0.00 
   11    4    9      1.81      0.00 
   12    4    9      1.57      0.00 
   13    4    9      1.20      0.00 
   14    4    9      0.20      0.00 
   15    4    9     -0.50      0.00 
   16    4    9     -0.39      0.00 
   17    4    9     -0.99      0.00 
   18    4    9      0.25      0.00 
   19    4    9      0.48      0.00 
  -20    5    9      0.34      0.00 
  -19    5    9     -0.89      0.00 
  -18    5    9      0.26      0.00 
  -17    5    9     -0.56      0.00 
  -16    5    9     -0.28      0.00 
  -15    5    9     -0.22      0.00 
  -14    5    9     -0.72      0.00 
  -13    5    9     -0.33      0.00 
  -12    5    9     -0.73      0.00 
  -11    5    9     -1.68      0.00 
  -10    5    9      0.36      0.00 
   -9    5    9     -6.83      0.00 
   -8    5    9      1.33      0.00 
   -7    5    9     -9.65      0.00 
   -6    5    9     -1.11      0.00 
   -5    5    9     -3.25      0.00 
   -4    5    9     -2.23      0.00 
   -3    5    9      4.90      0.00 
   -2    5    9      3.01      0.00 
   -1    5    9      1.56      0.00 
    0    5    9      8.02      0.00 
    1    5    9     -4.86      0.00 
    2    5    9      5.31      0.00 
    3    5    9     -2.51      0.00 
    4    5    9     -1.05      0.00 
    5    5    9      0.48      0.00 
    6    5    9     -3.27      0.00 
    7    5    9      0.65      0.00 
    8    5    9     -0.41      0.00 
    9    5    9      0.94      0.00 
   10    5    9      2.20      0.00 
   11    5    9      1.88      0.00 
   12    5    9      1.99      0.00 
   13    5    9      0.94      0.00 
   14    5    9      0.46      0.00 
   15    5    9     -0.87      0.00 
   16    5    9     -0.91      0.00 
   17    5    9     -0.11      0.00 
   18    5    9     -0.03      0.00 
   19    5    9      0.34      0.00 
  -20    6    9     -0.40      0.00 
  -19    6    9      0.36      0.00 
  -18    6    9     -0.60      0.00 
  -17    6    9      0.16      0.00 
  -16    6    9     -0.07      0.00 
  -15    6    9     -0.38      0.00 
  -14    6    9     -0.19      0.00 
  -13    6    9     -0.54      0.00 
  -12    6    9     -0.13      0.00 
  -11    6    9     -0.76      0.00 
  -10    6    9     -2.82      0.00 
   -9    6    9     -0.14      0.00 
   -8    6    9     -8.52      0.00 
   -7    6    9      0.31      0.00 
   -6    6    9     -7.67      0.00 
   -5    6    9     -0.58      0.00 
   -4    6    9      2.41      0.00 
   -3    6    9      0.24      0.00 
   -2    6    9      7.43      0.00 
   -1    6    9      3.91      0.00 
    0    6    9     -0.38      0.00 
    1    6    9      5.71      0.00 
    2    6    9     -5.99      0.00 
    3    6    9      2.32      0.00 
    4    6    9     -3.43      0.00 
    5    6    9     -2.08      0.00 
    6    6    9      0.33      0.00 
    7    6    9     -1.93      0.00 
    8    6    9      2.31      0.00 
    9    6    9      1.24      0.00 
   10    6    9      2.64      0.00 
   11    6    9      2.20      0.00 
   12    6    9      1.86      0.00 
   13    6    9      1.11      0.00 
   14    6    9     -0.67      0.00 
   15    6    9     -0.31      0.00 
   16    6    9     -0.98      0.00 
   17    6    9     -0.39      0.00 
   18    6    9      0.35      0.00 
   19    6    9      0.55      0.00 
  -19    7    9     -0.34      0.00 
  -18    7    9      0.25      0.00 
  -17    7    9      0.02      0.00 
  -16    7    9     -0.11      0.00 
  -15    7    9      0.29      0.00 
  -14    7    9     -0.14      0.00 
  -13    7    9      0.24      0.00 
  -12    7    9     -0.24      0.00 
  -11    7    9     -0.21      0.00 
  -10    7    9     -1.25      0.00 
   -9    7    9     -4.71      0.00 
   -8    7    9     -0.90      0.00 
   -7    7    9     -8.43      0.00 
   -6    7    9      0.88      0.00 
   -5    7    9     -2.56      0.00 
   -4    7    9      1.48      0.00 
   -3    7    9      7.38      0.00 
   -2    7    9      1.00      0.00 
   -1    7    9      6.11      0.00 
    0    7    9      1.87      0.00 
    1    7    9     -3.53      0.00 
    2    7    9      2.55      0.00 
    3    7    9     -6.74      0.00 
    4    7    9      0.61      0.00 
    5    7    9     -2.75      0.00 
    6    7    9     -1.20      0.00 
    7    7    9      2.05      0.00 
    8    7    9      0.12      0.00 
    9    7    9      3.63      0.00 
   10    7    9      1.51      0.00 
   11    7    9      2.92      0.00 
   12    7    9      1.02      0.00 
   13    7    9      0.44      0.00 
   14    7    9      0.19      0.00 
   15    7    9     -1.50      0.00 
   16    7    9     -0.29      0.00 
   17    7    9     -0.23      0.00 
   18    7    9      0.31      0.00 
   19    7    9      0.40      0.00 
  -19    8    9      0.08      0.00 
  -18    8    9      0.00      0.00 
  -17    8    9      0.06      0.00 
  -16    8    9      0.74      0.00 
  -15    8    9     -0.07      0.00 
  -14    8    9      0.78      0.00 
  -13    8    9      0.48      0.00 
  -12    8    9      0.67      0.00 
  -11    8    9     -0.52      0.00 
  -10    8    9     -1.48      0.00 
   -9    8    9     -2.22      0.00 
   -8    8    9     -5.96      0.00 
   -7    8    9     -0.23      0.00 
   -6    8    9     -5.16      0.00 
   -5    8    9      3.23      0.00 
   -4    8    9      3.19      0.00 
   -3    8    9      2.09      0.00 
   -2    8    9      8.18      0.00 
   -1    8    9     -1.31      0.00 
    0    8    9      2.03      0.00 
    1    8    9     -1.07      0.00 
    2    8    9     -5.56      0.00 
    3    8    9      0.83      0.00 
    4    8    9     -5.46      0.00 
    5    8    9      0.75      0.00 
    6    8    9     -0.40      0.00 
    7    8    9      0.47      0.00 
    8    8    9      3.32      0.00 
    9    8    9      0.86      0.00 
   10    8    9      3.69      0.00 
   11    8    9      0.33      0.00 
   12    8    9      1.99      0.00 
   13    8    9     -0.03      0.00 
   14    8    9     -0.84      0.00 
   15    8    9     -0.04      0.00 
   16    8    9     -1.01      0.00 
   17    8    9      0.20      0.00 
   18    8    9      0.35      0.00 
  -19    9    9     -0.07      0.00 
  -18    9    9      0.11      0.00 
  -17    9    9      0.61      0.00 
  -16    9    9      0.01      0.00 
  -15    9    9      1.41      0.00 
  -14    9    9      0.51      0.00 
  -13    9    9      1.21      0.00 
  -12    9    9      0.70      0.00 
  -11    9    9      0.05      0.00 
  -10    9    9     -1.69      0.00 
   -9    9    9     -3.08      0.00 
   -8    9    9     -2.16      0.00 
   -7    9    9     -4.61      0.00 
   -6    9    9      2.44      0.00 
   -5    9    9     -0.29      0.00 
   -4    9    9      4.45      0.00 
   -3    9    9      5.63      0.00 
   -2    9    9     -0.66      0.00 
   -1    9    9      4.97      0.00 
    0    9    9     -4.58      0.00 
    1    9    9     -1.41      0.00 
    2    9    9     -2.30      0.00 
    3    9    9     -4.87      0.00 
    4    9    9      0.87      0.00 
    5    9    9     -2.58      0.00 
    6    9    9      1.54      0.00 
    7    9    9      1.33      0.00 
    8    9    9      1.18      0.00 
    9    9    9      3.21      0.00 
   10    9    9      0.04      0.00 
   11    9    9      2.95      0.00 
   12    9    9     -0.74      0.00 
   13    9    9      0.73      0.00 
   14    9    9     -0.27      0.00 
   15    9    9     -1.01      0.00 
   16    9    9      0.19      0.00 
   17    9    9     -0.15      0.00 
   18    9    9      0.40      0.00 
  -18   10    9      0.10      0.00 
  -17   10    9      0.25      0.00 
  -16   10    9      1.32      0.00 
  -15   10    9      0.32      0.00 
  -14   10    9      1.86      0.00 
  -13   10    9      1.03      0.00 
  -12   10    9      0.83      0.00 
  -11   10    9     -0.16      0.00 
  -10   10    9     -1.40      0.00 
   -9   10    9     -2.55      0.00 
   -8   10    9     -3.02      0.00 
   -7   10    9     -0.07      0.00 
   -6   10    9     -1.22      0.00 
   -5   10    9      4.59      0.00 
   -4   10    9      2.51      0.00 
   -3   10    9      2.06      0.00 
   -2   10    9      3.86      0.00 
   -1   10    9     -4.71      0.00 
    0   10    9      1.29      0.00 
    1   10    9     -5.65      0.00 
    2   10    9     -2.00      0.00 
    3   10    9     -1.52      0.00 
    4   10    9     -2.35      0.00 
    5   10    9      1.28      0.00 
    6   10    9     -0.46      0.00 
    7   10    9      1.68      0.00 
    8   10    9      1.46      0.00 
    9   10    9      0.65      0.00 
   10   10    9      2.56      0.00 
   11   10    9     -0.91      0.00 
   12   10    9      1.84      0.00 
   13   10    9     -0.94      0.00 
   14   10    9     -0.10      0.00 
   15   10    9     -0.12      0.00 
   16   10    9     -0.49      0.00 
   17   10    9      0.36      0.00 
   18   10    9      0.27      0.00 
  -18   11    9      0.38      0.00 
  -17   11    9      0.54      0.00 
  -16   11    9      0.49      0.00 
  -15   11    9      1.90      0.00 
  -14   11    9      0.74      0.00 
  -13   11    9      1.64      0.00 
  -12   11    9      0.70      0.00 
  -11   11    9     -0.51      0.00 
  -10   11    9     -1.41      0.00 
   -9   11    9     -2.07      0.00 
   -8   11    9     -1.71      0.00 
   -7   11    9     -0.99      0.00 
   -6   11    9      2.42      0.00 
   -5   11    9      1.20      0.00 
   -4   11    9      3.46      0.00 
   -3   11    9      1.69      0.00 
   -2   11    9     -2.27      0.00 
   -1   11    9      0.94      0.00 
    0   11    9     -6.35      0.00 
    1   11    9     -0.01      0.00 
    2   11    9     -4.12      0.00 
    3   11    9     -0.58      0.00 
    4   11    9     -0.58      0.00 
    5   11    9     -0.53      0.00 
    6   11    9      1.01      0.00 
    7   11    9     -0.15      0.00 
    8   11    9      1.18      0.00 
    9   11    9      1.10      0.00 
   10   11    9     -0.13      0.00 
   11   11    9      1.70      0.00 
   12   11    9     -1.17      0.00 
   13   11    9      0.61      0.00 
   14   11    9     -0.70      0.00 
   15   11    9     -0.26      0.00 
   16   11    9      0.06      0.00 
   17   11    9      0.00      0.00 
  -18   12    9     -0.14      0.00 
  -17   12    9      0.70      0.00 
  -16   12    9      1.12      0.00 
  -15   12    9      0.71      0.00 
  -14   12    9      2.04      0.00 
  -13   12    9      0.63      0.00 
  -12   12    9      0.49      0.00 
  -11   12    9     -0.33      0.00 
  -10   12    9     -1.66      0.00 
   -9   12    9     -1.61      0.00 
   -8   12    9     -1.11      0.00 
   -7   12    9      0.26      0.00 
   -6   12    9      0.89      0.00 
   -5   12    9      2.65      0.00 
   -4   12    9      0.85      0.00 
   -3   12    9     -0.10      0.00 
   -2   12    9     -0.39      0.00 
   -1   12    9     -4.63      0.00 
    0   12    9     -0.13      0.00 
    1   12    9     -4.82      0.00 
    2   12    9      0.53      0.00 
    3   12    9     -2.35      0.00 
    4   12    9      0.41      0.00 
    5   12    9     -0.68      0.00 
    6   12    9     -0.47      0.00 
    7   12    9      0.54      0.00 
    8   12    9     -0.32      0.00 
    9   12    9      0.66      0.00 
   10   12    9      0.80      0.00 
   11   12    9     -0.59      0.00 
   12   12    9      0.44      0.00 
   13   12    9     -0.99      0.00 
   14   12    9     -0.13      0.00 
   15   12    9     -0.39      0.00 
   16   12    9     -0.03      0.00 
   17   12    9      0.18      0.00 
  -17   13    9      0.24      0.00 
  -16   13    9      0.94      0.00 
  -15   13    9      1.54      0.00 
  -14   13    9      0.50      0.00 
  -13   13    9      1.41      0.00 
  -12   13    9     -0.15      0.00 
  -11   13    9     -0.84      0.00 
  -10   13    9     -0.95      0.00 
   -9   13    9     -1.51      0.00 
   -8   13    9     -0.47      0.00 
   -7   13    9      0.22      0.00 
   -6   13    9      1.30      0.00 
   -5   13    9      0.79      0.00 
   -4   13    9      0.58      0.00 
   -3   13    9     -0.69      0.00 
   -2   13    9     -2.56      0.00 
   -1   13    9     -0.93      0.00 
    0   13    9     -3.78      0.00 
    1   13    9      0.27      0.00 
    2   13    9     -2.70      0.00 
    3   13    9      0.74      0.00 
    4   13    9     -1.98      0.00 
    5   13    9      0.05      0.00 
    6   13    9     -0.99      0.00 
    7   13    9     -0.84      0.00 
    8   13    9      0.44      0.00 
    9   13    9     -0.08      0.00 
   10   13    9      0.16      0.00 
   11   13    9      0.04      0.00 
   12   13    9     -0.79      0.00 
   13   13    9     -0.57      0.00 
   14   13    9     -0.61      0.00 
   15   13    9     -0.12      0.00 
   16   13    9     -0.09      0.00 
  -17   14    9      0.87      0.00 
  -16   14    9      0.65      0.00 
  -15   14    9      0.77      0.00 
  -14   14    9      1.45      0.00 
  -13   14    9     -0.25      0.00 
  -12   14    9      0.38      0.00 
  -11   14    9     -0.83      0.00 
  -10   14    9     -1.22      0.00 
   -9   14    9     -0.52      0.00 
   -8   14    9     -0.62      0.00 
   -7   14    9      0.67      0.00 
   -6   14    9      0.29      0.00 
   -5   14    9      0.67      0.00 
   -4   14    9     -0.41      0.00 
   -3   14    9     -1.21      0.00 
   -2   14    9     -0.99      0.00 
   -1   14    9     -2.40      0.00 
    0   14    9     -0.25      0.00 
    1   14    9     -2.00      0.00 
    2   14    9      0.16      0.00 
    3   14    9     -2.01      0.00 
    4   14    9      0.10      0.00 
    5   14    9     -2.12      0.00 
    6   14    9     -0.51      0.00 
    7   14    9     -0.64      0.00 
    8   14    9     -0.54      0.00 
    9   14    9      0.33      0.00 
   10   14    9     -0.08      0.00 
   11   14    9     -0.44      0.00 
   12   14    9     -0.86      0.00 
   13   14    9     -0.69      0.00 
   14   14    9     -0.63      0.00 
   15   14    9     -0.14      0.00 
   16   14    9      0.15      0.00 
  -16   15    9      0.98      0.00 
  -15   15    9      0.74      0.00 
  -14   15    9      0.09      0.00 
  -13   15    9      0.96      0.00 
  -12   15    9     -0.93      0.00 
  -11   15    9     -0.18      0.00 
  -10   15    9     -0.83      0.00 
   -9   15    9     -0.72      0.00 
   -8   15    9      0.22      0.00 
   -7   15    9     -0.37      0.00 
   -6   15    9      0.83      0.00 
   -5   15    9     -0.59      0.00 
   -4   15    9     -0.17      0.00 
   -3   15    9     -0.72      0.00 
   -2   15    9     -1.31      0.00 
   -1   15    9     -0.17      0.00 
    0   15    9     -1.31      0.00 
    1   15    9     -0.29      0.00 
    2   15    9     -1.30      0.00 
    3   15    9     -0.64      0.00 
    4   15    9     -2.02      0.00 
    5   15    9     -0.30      0.00 
    6   15    9     -1.57      0.00 
    7   15    9     -0.40      0.00 
    8   15    9     -0.15      0.00 
    9   15    9     -0.14      0.00 
   10   15    9     -0.22      0.00 
   11   15    9     -0.54      0.00 
   12   15    9     -0.83      0.00 
   13   15    9     -0.98      0.00 
   14   15    9     -0.28      0.00 
   15   15    9     -0.18      0.00 
  -15   16    9      0.62      0.00 
  -14   16    9      0.56      0.00 
  -13   16    9     -0.56      0.00 
  -12   16    9      0.56      0.00 
  -11   16    9     -1.09      0.00 
  -10   16    9     -0.10      0.00 
   -9   16    9     -0.59      0.00 
   -8   16    9     -0.32      0.00 
   -7   16    9      0.47      0.00 
   -6   16    9     -0.80      0.00 
   -5   16    9      0.66      0.00 
   -4   16    9     -0.89      0.00 
   -3   16    9     -0.17      0.00 
   -2   16    9     -0.01      0.00 
   -1   16    9     -0.86      0.00 
    0   16    9      0.01      0.00 
    1   16    9     -0.91      0.00 
    2   16    9     -1.14      0.00 
    3   16    9     -1.20      0.00 
    4   16    9     -0.84      0.00 
    5   16    9     -1.47      0.00 
    6   16    9     -0.10      0.00 
    7   16    9     -0.67      0.00 
    8   16    9     -0.18      0.00 
    9   16    9     -0.20      0.00 
   10   16    9     -0.23      0.00 
   11   16    9     -0.81      0.00 
   12   16    9     -0.72      0.00 
   13   16    9     -0.74      0.00 
   14   16    9     -0.48      0.00 
  -14   17    9      0.10      0.00 
  -13   17    9      0.43      0.00 
  -12   17    9     -0.77      0.00 
  -11   17    9      0.38      0.00 
  -10   17    9     -1.09      0.00 
   -9   17    9      0.15      0.00 
   -8   17    9     -0.53      0.00 
   -7   17    9     -0.28      0.00 
   -6   17    9      0.59      0.00 
   -5   17    9     -0.91      0.00 
   -4   17    9      0.86      0.00 
   -3   17    9     -0.33      0.00 
   -2   17    9     -0.12      0.00 
   -1   17    9      0.37      0.00 
    0   17    9     -0.94      0.00 
    1   17    9     -0.64      0.00 
    2   17    9     -0.77      0.00 
    3   17    9     -1.34      0.00 
    4   17    9     -0.65      0.00 
    5   17    9     -0.31      0.00 
    6   17    9     -0.49      0.00 
    7   17    9     -0.08      0.00 
    8   17    9     -0.21      0.00 
    9   17    9     -0.39      0.00 
   10   17    9     -0.53      0.00 
   11   17    9     -0.44      0.00 
   12   17    9     -1.02      0.00 
   13   17    9     -0.43      0.00 
   14   17    9     -0.35      0.00 
  -14   18    9      0.00      0.00 
  -13   18    9     -0.18      0.00 
  -12   18    9      0.33      0.00 
  -11   18    9     -0.84      0.00 
  -10   18    9      0.30      0.00 
   -9   18    9     -1.16      0.00 
   -8   18    9      0.46      0.00 
   -7   18    9     -0.30      0.00 
   -6   18    9     -0.06      0.00 
   -5   18    9      0.98      0.00 
   -4   18    9     -0.48      0.00 
   -3   18    9      0.80      0.00 
   -2   18    9      0.09      0.00 
   -1   18    9     -0.66      0.00 
    0   18    9      0.09      0.00 
    1   18    9     -0.99      0.00 
    2   18    9     -0.82      0.00 
    3   18    9     -0.24      0.00 
    4   18    9     -0.63      0.00 
    5   18    9      0.19      0.00 
    6   18    9     -0.08      0.00 
    7   18    9      0.13      0.00 
    8   18    9     -0.60      0.00 
    9   18    9     -0.17      0.00 
   10   18    9     -0.72      0.00 
   11   18    9     -0.68      0.00 
   12   18    9     -0.38      0.00 
   13   18    9     -0.77      0.00 
  -13   19    9      0.10      0.00 
  -12   19    9     -0.35      0.00 
  -11   19    9      0.14      0.00 
  -10   19    9     -0.95      0.00 
   -9   19    9      0.59      0.00 
   -8   19    9     -0.91      0.00 
   -7   19    9      1.02      0.00 
   -6   19    9      0.27      0.00 
   -5   19    9      0.25      0.00 
   -4   19    9      1.06      0.00 
   -3   19    9     -0.27      0.00 
   -2   19    9      0.07      0.00 
   -1   19    9      0.04      0.00 
    0   19    9     -1.00      0.00 
    1   19    9      0.10      0.00 
    2   19    9     -0.53      0.00 
    3   19    9     -0.14      0.00 
    4   19    9      0.38      0.00 
    5   19    9     -0.07      0.00 
    6   19    9      0.72      0.00 
    7   19    9     -0.57      0.00 
    8   19    9      0.26      0.00 
    9   19    9     -1.15      0.00 
   10   19    9     -0.15      0.00 
   11   19    9     -0.71      0.00 
   12   19    9     -0.51      0.00 
  -12   20    9      0.05      0.00 
  -11   20    9     -0.48      0.00 
  -10   20    9      0.31      0.00 
   -9   20    9     -0.73      0.00 
   -8   20    9      1.36      0.00 
   -7   20    9     -0.30      0.00 
   -6   20    9      1.34      0.00 
   -5   20    9      0.52      0.00 
   -4   20    9      0.07      0.00 
   -3   20    9      0.45      0.00 
   -2   20    9     -0.47      0.00 
   -1   20    9     -0.44      0.00 
    0   20    9      0.17      0.00 
    1   20    9     -0.60      0.00 
    2   20    9      0.76      0.00 
    3   20    9     -0.08      0.00 
    4   20    9      0.50      0.00 
    5   20    9      0.74      0.00 
    6   20    9     -0.23      0.00 
    7   20    9      0.75      0.00 
    8   20    9     -1.15      0.00 
    9   20    9      0.20      0.00 
   10   20    9     -1.14      0.00 
   11   20    9      0.06      0.00 
  -10   21    9     -0.32      0.00 
   -9   21    9      1.00      0.00 
   -8   21    9     -0.24      0.00 
   -7   21    9      1.81      0.00 
   -6   21    9     -0.06      0.00 
   -5   21    9      0.84      0.00 
   -4   21    9      0.11      0.00 
   -3   21    9     -0.52      0.00 
   -2   21    9     -0.01      0.00 
   -1   21    9     -0.49      0.00 
    0   21    9     -0.03      0.00 
    1   21    9      0.82      0.00 
    2   21    9     -0.17      0.00 
    3   21    9      1.35      0.00 
    4   21    9      0.09      0.00 
    5   21    9      0.48      0.00 
    6   21    9      0.80      0.00 
    7   21    9     -0.67      0.00 
    8   21    9      0.42      0.00 
    9   21    9     -1.15      0.00 
   -9   22    9      0.04      0.00 
   -8   22    9      1.48      0.00 
   -7   22    9     -0.14      0.00 
   -6   22    9      1.28      0.00 
   -5   22    9     -0.41      0.00 
   -4   22    9     -0.04      0.00 
   -3   22    9     -0.22      0.00 
   -2   22    9     -0.80      0.00 
   -1   22    9      0.42      0.00 
    0   22    9      0.01      0.00 
    1   22    9      0.55      0.00 
    2   22    9      1.41      0.00 
    3   22    9     -0.19      0.00 
    4   22    9      1.23      0.00 
    5   22    9      0.21      0.00 
    6   22    9      0.02      0.00 
    7   22    9      0.50      0.00 
    8   22    9     -0.76      0.00 
   -7   23    9      1.07      0.00 
   -6   23    9     -0.49      0.00 
   -5   23    9      0.34      0.00 
   -4   23    9     -0.64      0.00 
   -3   23    9     -0.46      0.00 
   -2   23    9      0.19      0.00 
   -1   23    9     -0.53      0.00 
    0   23    9      1.13      0.00 
    1   23    9      0.62      0.00 
    2   23    9      0.45      0.00 
    3   23    9      1.37      0.00 
    4   23    9     -0.27      0.00 
    5   23    9      0.58      0.00 
    6   23    9      0.25      0.00 
   -4   24    9     -0.09      0.00 
   -3   24    9     -0.28      0.00 
   -2   24    9     -0.33      0.00 
   -1   24    9      0.86      0.00 
    0   24    9     -0.05      0.00 
    1   24    9      1.10      0.00 
    2   24    9      0.82      0.00 
    3   24    9     -0.04      0.00 
  -20    0   10      0.65      0.00 
  -18    0   10      1.89      0.00 
  -16    0   10      2.95      0.00 
  -14    0   10      0.99      0.00 
  -12    0   10     -2.64      0.00 
  -10    0   10     -0.52      0.00 
   -8    0   10      6.48      0.00 
   -6    0   10      5.54      0.00 
   -4    0   10     -5.58      0.00 
   -2    0   10     -6.84      0.00 
    0    0   10      6.05      0.00 
    2    0   10     10.03      0.00 
    4    0   10      0.57      0.00 
    6    0   10     -4.59      0.00 
    8    0   10     -2.25      0.00 
   10    0   10     -0.25      0.00 
   12    0   10      0.19      0.00 
   14    0   10      0.92      0.00 
   16    0   10      1.27      0.00 
   18    0   10     -0.29      0.00 
  -20    1   10      0.14      0.00 
  -19    1   10      1.15      0.00 
  -18    1   10      0.21      0.00 
  -17    1   10      2.38      0.00 
  -16    1   10     -0.23      0.00 
  -15    1   10      2.20      0.00 
  -14    1   10     -0.76      0.00 
  -13    1   10     -1.03      0.00 
  -12    1   10      0.19      0.00 
  -11    1   10     -2.35      0.00 
  -10    1   10      2.56      0.00 
   -9    1   10      2.72      0.00 
   -8    1   10      2.10      0.00 
   -7    1   10      7.07      0.00 
   -6    1   10     -1.28      0.00 
   -5    1   10      0.37      0.00 
   -4    1   10     -1.33      0.00 
   -3    1   10     -8.01      0.00 
   -2    1   10      2.67      0.00 
   -1    1   10     -1.35      0.00 
    0    1   10      3.05      0.00 
    1    1   10      8.99      0.00 
    2    1   10     -1.90      0.00 
    3    1   10      5.34      0.00 
    4    1   10     -3.52      0.00 
    5    1   10     -2.81      0.00 
    6    1   10     -0.79      0.00 
    7    1   10     -3.34      0.00 
    8    1   10      0.55      0.00 
    9    1   10     -0.97      0.00 
   10    1   10      0.19      0.00 
   11    1   10     -0.12      0.00 
   12    1   10     -0.16      0.00 
   13    1   10      0.37      0.00 
   14    1   10     -0.21      0.00 
   15    1   10      1.31      0.00 
   16    1   10     -0.27      0.00 
   17    1   10      0.62      0.00 
   18    1   10     -0.08      0.00 
   19    1   10     -0.75      0.00 
  -20    2   10      0.50      0.00 
  -19    2   10      0.40      0.00 
  -18    2   10      1.42      0.00 
  -17    2   10      0.00      0.00 
  -16    2   10      1.91      0.00 
  -15    2   10     -1.03      0.00 
  -14    2   10      0.43      0.00 
  -13    2   10     -0.88      0.00 
  -12    2   10     -1.74      0.00 
  -11    2   10      2.55      0.00 
  -10    2   10     -0.32      0.00 
   -9    2   10      5.21      0.00 
   -8    2   10      4.17      0.00 
   -7    2   10      0.92      0.00 
   -6    2   10      4.03      0.00 
   -5    2   10     -3.59      0.00 
   -4    2   10     -3.64      0.00 
   -3    2   10      0.55      0.00 
   -2    2   10     -5.95      0.00 
   -1    2   10      6.28      0.00 
    0    2   10      2.19      0.00 
    1    2   10      1.52      0.00 
    2    2   10      5.98      0.00 
    3    2   10     -5.80      0.00 
    4    2   10      0.85      0.00 
    5    2   10     -3.84      0.00 
    6    2   10     -2.36      0.00 
    7    2   10      0.20      0.00 
    8    2   10     -1.50      0.00 
    9    2   10      0.56      0.00 
   10    2   10     -0.75      0.00 
   11    2   10     -0.20      0.00 
   12    2   10     -0.33      0.00 
   13    2   10     -0.38      0.00 
   14    2   10      0.73      0.00 
   15    2   10     -0.37      0.00 
   16    2   10      1.28      0.00 
   17    2   10     -0.37      0.00 
   18    2   10     -0.23      0.00 
   19    2   10      0.00      0.00 
  -20    3   10      0.42      0.00 
  -19    3   10      0.61      0.00 
  -18    3   10      0.31      0.00 
  -17    3   10      1.00      0.00 
  -16    3   10     -0.79      0.00 
  -15    3   10      0.58      0.00 
  -14    3   10     -1.42      0.00 
  -13    3   10     -0.58      0.00 
  -12    3   10      0.76      0.00 
  -11    3   10     -0.68      0.00 
  -10    3   10      5.60      0.00 
   -9    3   10      0.92      0.00 
   -8    3   10      5.02      0.00 
   -7    3   10      2.79      0.00 
   -6    3   10     -2.24      0.00 
   -5    3   10      0.68      0.00 
   -4    3   10     -3.62      0.00 
   -3    3   10     -4.30      0.00 
   -2    3   10      4.14      0.00 
   -1    3   10     -3.65      0.00 
    0    3   10      6.27      0.00 
    1    3   10      1.22      0.00 
    2    3   10     -2.71      0.00 
    3    3   10      2.07      0.00 
    4    3   10     -6.24      0.00 
    5    3   10      0.20      0.00 
    6    3   10     -1.70      0.00 
    7    3   10     -0.57      0.00 
    8    3   10      0.33      0.00 
    9    3   10     -1.09      0.00 
   10    3   10     -0.23      0.00 
   11    3   10     -1.18      0.00 
   12    3   10     -0.58      0.00 
   13    3   10     -0.21      0.00 
   14    3   10     -0.25      0.00 
   15    3   10      1.21      0.00 
   16    3   10     -0.40      0.00 
   17    3   10      0.66      0.00 
   18    3   10     -0.31      0.00 
   19    3   10     -0.70      0.00 
  -20    4   10      0.00      0.00 
  -19    4   10      0.49      0.00 
  -18    4   10      0.22      0.00 
  -17    4   10     -0.39      0.00 
  -16    4   10      0.01      0.00 
  -15    4   10     -1.27      0.00 
  -14    4   10     -0.34      0.00 
  -13    4   10     -0.45      0.00 
  -12    4   10      0.01      0.00 
  -11    4   10      3.37      0.00 
  -10    4   10      0.24      0.00 
   -9    4   10      6.76      0.00 
   -8    4   10      0.15      0.00 
   -7    4   10      2.23      0.00 
   -6    4   10      0.78      0.00 
   -5    4   10     -4.31      0.00 
   -4    4   10     -0.72      0.00 
   -3    4   10     -1.43      0.00 
   -2    4   10     -3.83      0.00 
   -1    4   10      5.93      0.00 
    0    4   10     -3.75      0.00 
    1    4   10      3.15      0.00 
    2    4   10     -0.89      0.00 
    3    4   10     -4.15      0.00 
    4    4   10      1.22      0.00 
    5    4   10     -3.27      0.00 
    6    4   10      1.41      0.00 
    7    4   10     -0.73      0.00 
    8    4   10     -0.27      0.00 
    9    4   10     -0.78      0.00 
   10    4   10     -1.70      0.00 
   11    4   10     -0.94      0.00 
   12    4   10     -1.23      0.00 
   13    4   10     -0.23      0.00 
   14    4   10      0.47      0.00 
   15    4   10      0.13      0.00 
   16    4   10      1.22      0.00 
   17    4   10     -0.44      0.00 
   18    4   10     -0.24      0.00 
   19    4   10     -0.25      0.00 
  -20    5   10      0.39      0.00 
  -19    5   10     -0.22      0.00 
  -18    5   10     -0.02      0.00 
  -17    5   10     -0.48      0.00 
  -16    5   10     -1.01      0.00 
  -15    5   10     -0.70      0.00 
  -14    5   10     -0.62      0.00 
  -13    5   10     -0.05      0.00 
  -12    5   10      1.34      0.00 
  -11    5   10      0.87      0.00 
  -10    5   10      5.15      0.00 
   -9    5   10     -0.32      0.00 
   -8    5   10      5.50      0.00 
   -7    5   10     -1.18      0.00 
   -6    5   10     -0.78      0.00 
   -5    5   10     -0.08      0.00 
   -4    5   10     -4.39      0.00 
   -3    5   10     -1.10      0.00 
   -2    5   10      0.80      0.00 
   -1    5   10     -4.22      0.00 
    0    5   10      5.32      0.00 
    1    5   10     -4.41      0.00 
    2    5   10      1.28      0.00 
    3    5   10     -0.78      0.00 
    4    5   10     -1.73      0.00 
    5    5   10      2.15      0.00 
    6    5   10     -1.21      0.00 
    7    5   10      1.28      0.00 
    8    5   10     -1.79      0.00 
    9    5   10     -1.25      0.00 
   10    5   10     -1.77      0.00 
   11    5   10     -1.79      0.00 
   12    5   10     -0.61      0.00 
   13    5   10     -0.45      0.00 
   14    5   10      0.77      0.00 
   15    5   10      1.05      0.00 
   16    5   10      0.17      0.00 
   17    5   10      0.46      0.00 
   18    5   10     -0.50      0.00 
   19    5   10     -0.65      0.00 
  -19    6   10      0.12      0.00 
  -18    6   10     -0.58      0.00 
  -17    6   10     -0.75      0.00 
  -16    6   10     -0.91      0.00 
  -15    6   10     -0.70      0.00 
  -14    6   10     -0.66      0.00 
  -13    6   10      0.66      0.00 
  -12    6   10      0.68      0.00 
  -11    6   10      2.81      0.00 
  -10    6   10      0.69      0.00 
   -9    6   10      5.45      0.00 
   -8    6   10     -1.52      0.00 
   -7    6   10      3.16      0.00 
   -6    6   10     -1.71      0.00 
   -5    6   10     -2.74      0.00 
   -4    6   10     -0.23      0.00 
   -3    6   10     -3.46      0.00 
   -2    6   10     -1.67      0.00 
   -1    6   10      2.20      0.00 
    0    6   10     -4.48      0.00 
    1    6   10      4.74      0.00 
    2    6   10     -3.25      0.00 
    3    6   10      2.44      0.00 
    4    6   10      0.67      0.00 
    5    6   10      0.52      0.00 
    6    6   10      1.80      0.00 
    7    6   10     -1.92      0.00 
    8    6   10     -0.28      0.00 
    9    6   10     -2.93      0.00 
   10    6   10     -1.53      0.00 
   11    6   10     -1.54      0.00 
   12    6   10     -0.82      0.00 
   13    6   10      0.73      0.00 
   14    6   10      0.45      0.00 
   15    6   10      1.28      0.00 
   16    6   10      0.78      0.00 
   17    6   10     -0.24      0.00 
   18    6   10     -0.36      0.00 
   19    6   10     -0.36      0.00 
  -19    7   10     -0.35      0.00 
  -18    7   10     -0.49      0.00 
  -17    7   10     -0.74      0.00 
  -16    7   10     -0.98      0.00 
  -15    7   10     -0.89      0.00 
  -14    7   10      0.28      0.00 
  -13    7   10     -0.25      0.00 
  -12    7   10      1.67      0.00 
  -11    7   10      0.91      0.00 
  -10    7   10      3.70      0.00 
   -9    7   10     -0.19      0.00 
   -8    7   10      4.64      0.00 
   -7    7   10     -2.32      0.00 
   -6    7   10      0.66      0.00 
   -5    7   10     -1.70      0.00 
   -4    7   10     -3.75      0.00 
   -3    7   10     -0.30      0.00 
   -2    7   10     -1.94      0.00 
   -1    7   10     -1.74      0.00 
    0    7   10      3.62      0.00 
    1    7   10     -3.06      0.00 
    2    7   10      5.54      0.00 
    3    7   10     -1.08      0.00 
    4    7   10      3.75      0.00 
    5    7   10      0.75      0.00 
    6    7   10     -0.12      0.00 
    7    7   10     -0.10      0.00 
    8    7   10     -3.23      0.00 
    9    7   10     -1.03      0.00 
   10    7   10     -2.68      0.00 
   11    7   10     -0.39      0.00 
   12    7   10     -0.22      0.00 
   13    7   10      0.26      0.00 
   14    7   10      1.78      0.00 
   15    7   10      0.56      0.00 
   16    7   10      0.73      0.00 
   17    7   10     -0.03      0.00 
   18    7   10     -0.49      0.00 
  -19    8   10     -0.26      0.00 
  -18    8   10     -0.37      0.00 
  -17    8   10     -1.05      0.00 
  -16    8   10     -0.61      0.00 
  -15    8   10     -0.53      0.00 
  -14    8   10     -0.73      0.00 
  -13    8   10      1.12      0.00 
  -12    8   10      0.06      0.00 
  -11    8   10      2.39      0.00 
  -10    8   10      0.70      0.00 
   -9    8   10      4.05      0.00 
   -8    8   10     -1.12      0.00 
   -7    8   10      2.87      0.00 
   -6    8   10     -2.83      0.00 
   -5    8   10     -1.67      0.00 
   -4    8   10     -1.37      0.00 
   -3    8   10     -3.50      0.00 
   -2    8   10      0.35      0.00 
   -1    8   10      0.49      0.00 
    0    8   10     -0.37      0.00 
    1    8   10      5.30      0.00 
    2    8   10     -0.78      0.00 
    3    8   10      5.92      0.00 
    4    8   10     -0.29      0.00 
    5    8   10      2.54      0.00 
    6    8   10     -0.87      0.00 
    7    8   10     -1.87      0.00 
    8    8   10     -1.29      0.00 
    9    8   10     -3.05      0.00 
   10    8   10     -0.01      0.00 
   11    8   10     -1.40      0.00 
   12    8   10      0.86      0.00 
   13    8   10      1.02      0.00 
   14    8   10      0.46      0.00 
   15    8   10      1.52      0.00 
   16    8   10     -0.03      0.00 
   17    8   10     -0.12      0.00 
   18    8   10     -0.42      0.00 
  -19    9   10     -0.12      0.00 
  -18    9   10     -0.68      0.00 
  -17    9   10     -0.26      0.00 
  -16    9   10     -1.19      0.00 
  -15    9   10     -0.47      0.00 
  -14    9   10      0.13      0.00 
  -13    9   10     -0.61      0.00 
  -12    9   10      1.71      0.00 
  -11    9   10      0.37      0.00 
  -10    9   10      3.06      0.00 
   -9    9   10      0.29      0.00 
   -8    9   10      3.34      0.00 
   -7    9   10     -2.18      0.00 
   -6    9   10      0.29      0.00 
   -5    9   10     -2.88      0.00 
   -4    9   10     -2.82      0.00 
   -3    9   10      0.09      0.00 
   -2    9   10     -1.41      0.00 
   -1    9   10      2.15      0.00 
    0    9   10      3.16      0.00 
    1    9   10      1.46      0.00 
    2    9   10      5.71      0.00 
    3    9   10      0.21      0.00 
    4    9   10      4.04      0.00 
    5    9   10     -1.24      0.00 
    6    9   10      0.13      0.00 
    7    9   10     -2.04      0.00 
    8    9   10     -2.19      0.00 
    9    9   10     -0.55      0.00 
   10    9   10     -1.79      0.00 
   11    9   10      1.36      0.00 
   12    9   10     -0.17      0.00 
   13    9   10      1.01      0.00 
   14    9   10      1.21      0.00 
   15    9   10     -0.07      0.00 
   16    9   10      0.50      0.00 
   17    9   10     -0.50      0.00 
   18    9   10     -0.44      0.00 
  -18   10   10     -0.15      0.00 
  -17   10   10     -1.06      0.00 
  -16   10   10     -0.12      0.00 
  -15   10   10     -0.96      0.00 
  -14   10   10     -0.47      0.00 
  -13   10   10      0.77      0.00 
  -12   10   10     -0.25      0.00 
  -11   10   10      2.39      0.00 
  -10   10   10      0.70      0.00 
   -9   10   10      3.03      0.00 
   -8   10   10     -0.66      0.00 
   -7   10   10      1.25      0.00 
   -6   10   10     -3.02      0.00 
   -5   10   10     -1.72      0.00 
   -4   10   10     -1.34      0.00 
   -3   10   10     -1.68      0.00 
   -2   10   10      2.73      0.00 
   -1   10   10      1.52      0.00 
    0   10   10      3.74      0.00 
    1   10   10      4.19      0.00 
    2   10   10      1.88      0.00 
    3   10   10      3.76      0.00 
    4   10   10     -0.46      0.00 
    5   10   10      1.16      0.00 
    6   10   10     -2.08      0.00 
    7   10   10     -0.89      0.00 
    8   10   10     -1.48      0.00 
    9   10   10     -1.25      0.00 
   10   10   10      0.86      0.00 
   11   10   10     -0.61      0.00 
   12   10   10      1.58      0.00 
   13   10   10      0.36      0.00 
   14   10   10      0.34      0.00 
   15   10   10      0.55      0.00 
   16   10   10     -0.55      0.00 
   17   10   10     -0.19      0.00 
  -18   11   10     -0.39      0.00 
  -17   11   10     -0.13      0.00 
  -16   11   10     -1.29      0.00 
  -15   11   10     -0.09      0.00 
  -14   11   10     -0.52      0.00 
  -13   11   10     -0.29      0.00 
  -12   11   10      1.55      0.00 
  -11   11   10      0.43      0.00 
  -10   11   10      2.71      0.00 
   -9   11   10      0.37      0.00 
   -8   11   10      1.59      0.00 
   -7   11   10     -2.00      0.00 
   -6   11   10     -1.00      0.00 
   -5   11   10     -2.21      0.00 
   -4   11   10     -1.56      0.00 
   -3   11   10      1.82      0.00 
   -2   11   10      0.85      0.00 
   -1   11   10      4.66      0.00 
    0   11   10      2.95      0.00 
    1   11   10      3.42      0.00 
    2   11   10      2.74      0.00 
    3   11   10      0.83      0.00 
    4   11   10      0.97      0.00 
    5   11   10     -1.10      0.00 
    6   11   10     -0.24      0.00 
    7   11   10     -1.59      0.00 
    8   11   10     -0.49      0.00 
    9   11   10     -0.13      0.00 
   10   11   10     -0.31      0.00 
   11   11   10      1.37      0.00 
   12   11   10      0.15      0.00 
   13   11   10      0.86      0.00 
   14   11   10      0.20      0.00 
   15   11   10     -0.28      0.00 
   16   11   10     -0.09      0.00 
   17   11   10     -0.63      0.00 
  -17   12   10     -0.83      0.00 
  -16   12   10     -0.09      0.00 
  -15   12   10     -1.30      0.00 
  -14   12   10      0.06      0.00 
  -13   12   10      0.24      0.00 
  -12   12   10      0.35      0.00 
  -11   12   10      2.21      0.00 
  -10   12   10      0.66      0.00 
   -9   12   10      1.85      0.00 
   -8   12   10     -0.97      0.00 
   -7   12   10     -0.42      0.00 
   -6   12   10     -2.26      0.00 
   -5   12   10     -1.50      0.00 
   -4   12   10      0.65      0.00 
   -3   12   10      0.31      0.00 
   -2   12   10      4.32      0.00 
   -1   12   10      2.24      0.00 
    0   12   10      4.07      0.00 
    1   12   10      1.97      0.00 
    2   12   10      1.66      0.00 
    3   12   10      0.43      0.00 
    4   12   10      0.03      0.00 
    5   12   10     -0.39      0.00 
    6   12   10     -0.71      0.00 
    7   12   10     -0.12      0.00 
    8   12   10     -0.46      0.00 
    9   12   10     -0.05      0.00 
   10   12   10      0.70      0.00 
   11   12   10      0.42      0.00 
   12   12   10      0.96      0.00 
   13   12   10      0.40      0.00 
   14   12   10      0.10      0.00 
   15   12   10     -0.25      0.00 
   16   12   10     -0.50      0.00 
   17   12   10     -0.22      0.00 
  -17   13   10     -0.27      0.00 
  -16   13   10     -1.23      0.00 
  -15   13   10      0.12      0.00 
  -14   13   10     -0.89      0.00 
  -13   13   10      0.62      0.00 
  -12   13   10      1.08      0.00 
  -11   13   10      0.83      0.00 
  -10   13   10      1.84      0.00 
   -9   13   10     -0.31      0.00 
   -8   13   10      0.19      0.00 
   -7   13   10     -2.10      0.00 
   -6   13   10     -1.14      0.00 
   -5   13   10     -0.46      0.00 
   -4   13   10     -0.24      0.00 
   -3   13   10      3.35      0.00 
   -2   13   10      1.42      0.00 
   -1   13   10      4.02      0.00 
    0   13   10      1.41      0.00 
    1   13   10      1.85      0.00 
    2   13   10      0.20      0.00 
    3   13   10      0.50      0.00 
    4   13   10     -0.66      0.00 
    5   13   10      0.29      0.00 
    6   13   10     -0.24      0.00 
    7   13   10      0.09      0.00 
    8   13   10      0.00      0.00 
    9   13   10      0.42      0.00 
   10   13   10      0.26      0.00 
   11   13   10      0.83      0.00 
   12   13   10      0.91      0.00 
   13   13   10      0.30      0.00 
   14   13   10      0.04      0.00 
   15   13   10     -0.30      0.00 
   16   13   10     -0.43      0.00 
  -16   14   10     -0.19      0.00 
  -15   14   10     -1.19      0.00 
  -14   14   10      0.70      0.00 
  -13   14   10     -0.16      0.00 
  -12   14   10      1.14      0.00 
  -11   14   10      1.15      0.00 
  -10   14   10      0.31      0.00 
   -9   14   10      0.48      0.00 
   -8   14   10     -1.73      0.00 
   -7   14   10     -0.57      0.00 
   -6   14   10     -1.56      0.00 
   -5   14   10     -0.18      0.00 
   -4   14   10      1.87      0.00 
   -3   14   10      0.65      0.00 
   -2   14   10      3.55      0.00 
   -1   14   10      0.62      0.00 
    0   14   10      1.82      0.00 
    1   14   10      0.02      0.00 
    2   14   10      0.34      0.00 
    3   14   10     -0.53      0.00 
    4   14   10      0.65      0.00 
    5   14   10     -0.50      0.00 
    6   14   10      0.83      0.00 
    7   14   10     -0.07      0.00 
    8   14   10      0.69      0.00 
    9   14   10     -0.18      0.00 
   10   14   10      0.92      0.00 
   11   14   10      0.65      0.00 
   12   14   10      0.57      0.00 
   13   14   10      0.69      0.00 
   14   14   10     -0.18      0.00 
   15   14   10     -0.42      0.00 
  -16   15   10     -0.84      0.00 
  -15   15   10      0.27      0.00 
  -14   15   10     -0.68      0.00 
  -13   15   10      1.21      0.00 
  -12   15   10      0.16      0.00 
  -11   15   10      0.88      0.00 
  -10   15   10      0.18      0.00 
   -9   15   10     -0.83      0.00 
   -8   15   10     -0.40      0.00 
   -7   15   10     -2.00      0.00 
   -6   15   10      0.25      0.00 
   -5   15   10      0.04      0.00 
   -4   15   10      0.66      0.00 
   -3   15   10      2.44      0.00 
   -2   15   10     -0.10      0.00 
   -1   15   10      1.80      0.00 
    0   15   10     -0.57      0.00 
    1   15   10      0.16      0.00 
    2   15   10     -0.29      0.00 
    3   15   10      0.29      0.00 
    4   15   10     -0.40      0.00 
    5   15   10      1.07      0.00 
    6   15   10     -0.27      0.00 
    7   15   10      1.05      0.00 
    8   15   10     -0.30      0.00 
    9   15   10      1.13      0.00 
   10   15   10     -0.15      0.00 
   11   15   10      1.05      0.00 
   12   15   10      0.65      0.00 
   13   15   10      0.19      0.00 
   14   15   10      0.00      0.00 
   15   15   10     -0.29      0.00 
  -15   16   10     -0.46      0.00 
  -14   16   10      0.76      0.00 
  -13   16   10     -0.30      0.00 
  -12   16   10      1.02      0.00 
  -11   16   10     -0.28      0.00 
  -10   16   10      0.11      0.00 
   -9   16   10     -0.70      0.00 
   -8   16   10     -1.28      0.00 
   -7   16   10      0.13      0.00 
   -6   16   10     -1.10      0.00 
   -5   16   10      1.16      0.00 
   -4   16   10      0.75      0.00 
   -3   16   10      0.01      0.00 
   -2   16   10      1.35      0.00 
   -1   16   10     -1.26      0.00 
    0   16   10      0.34      0.00 
    1   16   10     -0.59      0.00 
    2   16   10     -0.15      0.00 
    3   16   10      0.02      0.00 
    4   16   10      0.60      0.00 
    5   16   10     -0.30      0.00 
    6   16   10      1.03      0.00 
    7   16   10     -0.21      0.00 
    8   16   10      1.15      0.00 
    9   16   10     -0.40      0.00 
   10   16   10      1.34      0.00 
   11   16   10     -0.07      0.00 
   12   16   10      0.84      0.00 
   13   16   10      0.16      0.00 
   14   16   10     -0.06      0.00 
  -14   17   10     -0.12      0.00 
  -13   17   10      0.68      0.00 
  -12   17   10     -0.38      0.00 
  -11   17   10      0.38      0.00 
  -10   17   10     -0.84      0.00 
   -9   17   10     -0.21      0.00 
   -8   17   10     -0.55      0.00 
   -7   17   10     -0.82      0.00 
   -6   17   10      1.00      0.00 
   -5   17   10     -0.48      0.00 
   -4   17   10      0.72      0.00 
   -3   17   10      0.28      0.00 
   -2   17   10     -1.23      0.00 
   -1   17   10      0.43      0.00 
    0   17   10     -1.34      0.00 
    1   17   10     -0.05      0.00 
    2   17   10      0.01      0.00 
    3   17   10     -0.04      0.00 
    4   17   10      0.03      0.00 
    5   17   10      0.47      0.00 
    6   17   10     -0.14      0.00 
    7   17   10      0.80      0.00 
    8   17   10      0.04      0.00 
    9   17   10      1.17      0.00 
   10   17   10     -0.31      0.00 
   11   17   10      1.19      0.00 
   12   17   10     -0.19      0.00 
   13   17   10      0.53      0.00 
  -13   18   10     -0.14      0.00 
  -12   18   10      0.17      0.00 
  -11   18   10     -0.56      0.00 
  -10   18   10      0.13      0.00 
   -9   18   10     -0.87      0.00 
   -8   18   10      0.04      0.00 
   -7   18   10      0.05      0.00 
   -6   18   10     -0.49      0.00 
   -5   18   10      0.88      0.00 
   -4   18   10     -0.65      0.00 
   -3   18   10     -0.47      0.00 
   -2   18   10     -0.04      0.00 
   -1   18   10     -1.63      0.00 
    0   18   10      0.31      0.00 
    1   18   10     -0.73      0.00 
    2   18   10     -0.09      0.00 
    3   18   10      0.12      0.00 
    4   18   10     -0.14      0.00 
    5   18   10     -0.01      0.00 
    6   18   10      0.15      0.00 
    7   18   10      0.45      0.00 
    8   18   10      0.62      0.00 
    9   18   10      0.35      0.00 
   10   18   10      0.93      0.00 
   11   18   10     -0.28      0.00 
   12   18   10      0.83      0.00 
  -12   19   10     -0.22      0.00 
  -11   19   10     -0.07      0.00 
  -10   19   10     -0.59      0.00 
   -9   19   10      0.30      0.00 
   -8   19   10     -0.69      0.00 
   -7   19   10      0.13      0.00 
   -6   19   10      0.17      0.00 
   -5   19   10     -0.70      0.00 
   -4   19   10      0.11      0.00 
   -3   19   10     -0.67      0.00 
   -2   19   10     -1.07      0.00 
   -1   19   10      0.25      0.00 
    0   19   10     -1.31      0.00 
    1   19   10      0.30      0.00 
    2   19   10     -0.52      0.00 
    3   19   10     -0.16      0.00 
    4   19   10     -0.08      0.00 
    5   19   10     -0.32      0.00 
    6   19   10      0.47      0.00 
    7   19   10     -0.04      0.00 
    8   19   10      1.08      0.00 
    9   19   10      0.37      0.00 
   10   19   10      0.35      0.00 
   11   19   10      0.51      0.00 
  -11   20   10     -0.24      0.00 
  -10   20   10      0.02      0.00 
   -9   20   10     -0.74      0.00 
   -8   20   10      0.34      0.00 
   -7   20   10     -0.66      0.00 
   -6   20   10     -0.15      0.00 
   -5   20   10     -0.01      0.00 
   -4   20   10     -0.76      0.00 
   -3   20   10     -0.28      0.00 
   -2   20   10     -0.19      0.00 
   -1   20   10     -0.98      0.00 
    0   20   10      0.39      0.00 
    1   20   10     -1.16      0.00 
    2   20   10      0.21      0.00 
    3   20   10     -0.69      0.00 
    4   20   10     -0.15      0.00 
    5   20   10      0.10      0.00 
    6   20   10     -0.40      0.00 
    7   20   10      1.12      0.00 
    8   20   10     -0.11      0.00 
    9   20   10      1.09      0.00 
   10   20   10      0.02      0.00 
  -10   21   10     -0.48      0.00 
   -9   21   10      0.08      0.00 
   -8   21   10     -0.97      0.00 
   -7   21   10      0.23      0.00 
   -6   21   10     -0.47      0.00 
   -5   21   10     -0.25      0.00 
   -4   21   10      0.08      0.00 
   -3   21   10     -0.39      0.00 
   -2   21   10     -0.17      0.00 
   -1   21   10      0.02      0.00 
    0   21   10     -0.94      0.00 
    1   21   10      0.19      0.00 
    2   21   10     -1.29      0.00 
    3   21   10      0.30      0.00 
    4   21   10     -0.58      0.00 
    5   21   10     -0.13      0.00 
    6   21   10      0.59      0.00 
    7   21   10     -0.33      0.00 
    8   21   10      1.21      0.00 
    9   21   10     -0.19      0.00 
   -8   22   10      0.15      0.00 
   -7   22   10     -0.77      0.00 
   -6   22   10      0.29      0.00 
   -5   22   10      0.01      0.00 
   -4   22   10     -0.07      0.00 
   -3   22   10      0.33      0.00 
   -2   22   10     -0.23      0.00 
   -1   22   10     -0.17      0.00 
    0   22   10     -0.27      0.00 
    1   22   10     -1.16      0.00 
    2   22   10      0.21      0.00 
    3   22   10     -1.15      0.00 
    4   22   10      0.38      0.00 
    5   22   10     -0.07      0.00 
    6   22   10     -0.17      0.00 
    7   22   10      0.79      0.00 
   -6   23   10     -0.16      0.00 
   -5   23   10      0.40      0.00 
   -4   23   10      0.36      0.00 
   -3   23   10     -0.07      0.00 
   -2   23   10      0.31      0.00 
   -1   23   10     -0.55      0.00 
    0   23   10     -0.49      0.00 
    1   23   10     -0.37      0.00 
    2   23   10     -1.17      0.00 
    3   23   10      0.45      0.00 
    4   23   10     -0.54      0.00 
    5   23   10      0.22      0.00 
   -2   24   10     -0.38      0.00 
   -1   24   10     -0.01      0.00 
    0   24   10     -0.73      0.00 
    1   24   10     -0.75      0.00 
  -19    0   11     -1.17      0.00 
  -17    0   11     -1.83      0.00 
  -15    0   11     -0.89      0.00 
  -13    0   11      1.92      0.00 
  -11    0   11      1.01      0.00 
   -9    0   11     -4.34      0.00 
   -7    0   11     -3.67      0.00 
   -5    0   11      5.24      0.00 
   -3    0   11      6.27      0.00 
   -1    0   11     -5.60      0.00 
    1    0   11    -10.29      0.00 
    3    0   11     -1.84      0.00 
    5    0   11      4.36      0.00 
    7    0   11      4.37      0.00 
    9    0   11      2.76      0.00 
   11    0   11      0.44      0.00 
   13    0   11     -0.89      0.00 
   15    0   11     -0.71      0.00 
   17    0   11      0.37      0.00 
   19    0   11      0.95      0.00 
  -20    1   11     -0.63      0.00 
  -19    1   11      0.07      0.00 
  -18    1   11     -1.52      0.00 
  -17    1   11      0.42      0.00 
  -16    1   11     -1.47      0.00 
  -15    1   11      0.99      0.00 
  -14    1   11      0.59      0.00 
  -13    1   11      0.78      0.00 
  -12    1   11      2.00      0.00 
  -11    1   11     -0.88      0.00 
  -10    1   11     -1.71      0.00 
   -9    1   11     -1.20      0.00 
   -8    1   11     -4.90      0.00 
   -7    1   11      1.58      0.00 
   -6    1   11      0.64      0.00 
   -5    1   11      2.32      0.00 
   -4    1   11      7.16      0.00 
   -3    1   11     -1.14      0.00 
   -2    1   11      0.77      0.00 
   -1    1   11     -2.81      0.00 
    0    1   11     -9.19      0.00 
    1    1   11      0.57      0.00 
    2    1   11     -6.12      0.00 
    3    1   11      3.14      0.00 
    4    1   11      2.08      0.00 
    5    1   11      1.80      0.00 
    6    1   11      4.23      0.00 
    7    1   11      0.24      0.00 
    8    1   11      3.30      0.00 
    9    1   11     -0.50      0.00 
   10    1   11      1.55      0.00 
   11    1   11     -0.57      0.00 
   12    1   11     -0.39      0.00 
   13    1   11     -0.05      0.00 
   14    1   11     -0.94      0.00 
   15    1   11      0.25      0.00 
   16    1   11     -0.30      0.00 
   17    1   11      0.13      0.00 
   18    1   11      0.83      0.00 
   19    1   11     -0.05      0.00 
  -20    2   11      0.05      0.00 
  -19    2   11     -1.04      0.00 
  -18    2   11      0.41      0.00 
  -17    2   11     -1.23      0.00 
  -16    2   11      1.39      0.00 
  -15    2   11     -0.21      0.00 
  -14    2   11      1.81      0.00 
  -13    2   11      1.34      0.00 
  -12    2   11     -0.09      0.00 
  -11    2   11     -0.06      0.00 
  -10    2   11     -2.63      0.00 
   -9    2   11     -3.41      0.00 
   -8    2   11      0.12      0.00 
   -7    2   11     -2.04      0.00 
   -6    2   11      4.56      0.00 
   -5    2   11      4.04      0.00 
   -4    2   11      1.49      0.00 
   -3    2   11      4.12      0.00 
   -2    2   11     -4.53      0.00 
   -1    2   11     -4.17      0.00 
    0    2   11     -2.58      0.00 
    1    2   11     -6.91      0.00 
    2    2   11      4.08      0.00 
    3    2   11     -1.01      0.00 
    4    2   11      4.62      0.00 
    5    2   11      2.65      0.00 
    6    2   11      1.53      0.00 
    7    2   11      2.55      0.00 
    8    2   11     -0.18      0.00 
    9    2   11      1.99      0.00 
   10    2   11     -1.02      0.00 
   11    2   11      0.56      0.00 
   12    2   11     -0.54      0.00 
   13    2   11     -0.71      0.00 
   14    2   11      0.21      0.00 
   15    2   11     -0.86      0.00 
   16    2   11      0.40      0.00 
   17    2   11      0.21      0.00 
   18    2   11      0.08      0.00 
   19    2   11      0.87      0.00 
  -20    3   11     -0.52      0.00 
  -19    3   11      0.19      0.00 
  -18    3   11     -0.82      0.00 
  -17    3   11      1.29      0.00 
  -16    3   11     -0.19      0.00 
  -15    3   11      2.19      0.00 
  -14    3   11      0.68      0.00 
  -13    3   11      1.08      0.00 
  -12    3   11     -0.01      0.00 
  -11    3   11     -2.28      0.00 
  -10    3   11     -2.09      0.00 
   -9    3   11     -2.36      0.00 
   -8    3   11     -1.97      0.00 
   -7    3   11      3.63      0.00 
   -6    3   11      1.29      0.00 
   -5    3   11      4.88      0.00 
   -4    3   11      3.30      0.00 
   -3    3   11     -2.37      0.00 
   -2    3   11     -0.27      0.00 
   -1    3   11     -5.62      0.00 
    0    3   11     -4.18      0.00 
    1    3   11      1.11      0.00 
    2    3   11     -2.21      0.00 
    3    3   11      5.84      0.00 
    4    3   11      0.71      0.00 
    5    3   11      3.24      0.00 
    6    3   11      0.84      0.00 
    7    3   11      0.85      0.00 
    8    3   11      1.08      0.00 
    9    3   11     -0.52      0.00 
   10    3   11      1.14      0.00 
   11    3   11     -0.97      0.00 
   12    3   11      0.05      0.00 
   13    3   11     -0.23      0.00 
   14    3   11     -0.96      0.00 
   15    3   11      0.32      0.00 
   16    3   11     -0.60      0.00 
   17    3   11      0.37      0.00 
   18    3   11      0.68      0.00 
   19    3   11      0.08      0.00 
  -19    4   11     -0.43      0.00 
  -18    4   11      0.86      0.00 
  -17    4   11      0.06      0.00 
  -16    4   11      2.07      0.00 
  -15    4   11      0.64      0.00 
  -14    4   11      1.53      0.00 
  -13    4   11     -0.19      0.00 
  -12    4   11     -1.13      0.00 
  -11    4   11     -1.99      0.00 
  -10    4   11     -3.27      0.00 
   -9    4   11     -1.56      0.00 
   -8    4   11      0.65      0.00 
   -7    4   11      0.70      0.00 
   -6    4   11      5.55      0.00 
   -5    4   11      1.64      0.00 
   -4    4   11      1.48      0.00 
   -3    4   11      0.34      0.00 
   -2    4   11     -5.24      0.00 
   -1    4   11     -1.42      0.00 
    0    4   11     -2.97      0.00 
    1    4   11     -1.07      0.00 
    2    4   11      3.71      0.00 
    3    4   11     -0.03      0.00 
    4    4   11      3.80      0.00 
    5    4   11     -0.59      0.00 
    6    4   11      1.58      0.00 
    7    4   11     -0.62      0.00 
    8    4   11      0.79      0.00 
    9    4   11      0.59      0.00 
   10    4   11     -0.49      0.00 
   11    4   11      0.70      0.00 
   12    4   11     -0.66      0.00 
   13    4   11     -0.45      0.00 
   14    4   11     -0.28      0.00 
   15    4   11     -1.12      0.00 
   16    4   11      0.32      0.00 
   17    4   11      0.03      0.00 
   18    4   11      0.33      0.00 
   19    4   11      0.71      0.00 
  -19    5   11      0.37      0.00 
  -18    5   11      0.20      0.00 
  -17    5   11      1.62      0.00 
  -16    5   11      0.80      0.00 
  -15    5   11      1.49      0.00 
  -14    5   11      0.12      0.00 
  -13    5   11     -0.60      0.00 
  -12    5   11     -1.95      0.00 
  -11    5   11     -2.84      0.00 
  -10    5   11     -1.98      0.00 
   -9    5   11     -1.69      0.00 
   -8    5   11      0.66      0.00 
   -7    5   11      3.48      0.00 
   -6    5   11      1.33      0.00 
   -5    5   11      3.71      0.00 
   -4    5   11     -0.33      0.00 
   -3    5   11     -2.44      0.00 
   -2    5   11     -0.81      0.00 
   -1    5   11     -4.73      0.00 
    0    5   11      0.37      0.00 
    1    5   11     -0.17      0.00 
    2    5   11      0.59      0.00 
    3    5   11      2.21      0.00 
    4    5   11     -0.85      0.00 
    5    5   11      0.98      0.00 
    6    5   11     -1.70      0.00 
    7    5   11      1.52      0.00 
    8    5   11     -0.63      0.00 
    9    5   11      0.98      0.00 
   10    5   11      0.47      0.00 
   11    5   11     -0.38      0.00 
   12    5   11      0.08      0.00 
   13    5   11     -0.87      0.00 
   14    5   11     -1.00      0.00 
   15    5   11     -0.43      0.00 
   16    5   11     -0.70      0.00 
   17    5   11      0.42      0.00 
   18    5   11      0.60      0.00 
  -19    6   11      0.12      0.00 
  -18    6   11      1.04      0.00 
  -17    6   11      0.75      0.00 
  -16    6   11      1.38      0.00 
  -15    6   11      0.57      0.00 
  -14    6   11     -0.53      0.00 
  -13    6   11     -1.26      0.00 
  -12    6   11     -2.52      0.00 
  -11    6   11     -2.31      0.00 
  -10    6   11     -2.59      0.00 
   -9    6   11      0.00      0.00 
   -8    6   11      0.76      0.00 
   -7    6   11      1.62      0.00 
   -6    6   11      3.47      0.00 
   -5    6   11     -0.24      0.00 
   -4    6   11      0.15      0.00 
   -3    6   11     -1.36      0.00 
   -2    6   11     -3.91      0.00 
   -1    6   11      0.47      0.00 
    0    6   11     -2.93      0.00 
    1    6   11      1.38      0.00 
    2    6   11     -0.59      0.00 
    3    6   11     -0.29      0.00 
    4    6   11     -0.86      0.00 
    5    6   11     -1.56      0.00 
    6    6   11      0.53      0.00 
    7    6   11     -1.10      0.00 
    8    6   11      2.15      0.00 
    9    6   11     -0.23      0.00 
   10    6   11      0.81      0.00 
   11    6   11     -0.11      0.00 
   12    6   11     -0.74      0.00 
   13    6   11     -0.68      0.00 
   14    6   11     -1.31      0.00 
   15    6   11     -0.97      0.00 
   16    6   11     -0.13      0.00 
   17    6   11      0.12      0.00 
   18    6   11      0.44      0.00 
  -19    7   11      0.59      0.00 
  -18    7   11      0.40      0.00 
  -17    7   11      1.20      0.00 
  -16    7   11      0.65      0.00 
  -15    7   11     -0.22      0.00 
  -14    7   11     -0.36      0.00 
  -13    7   11     -2.52      0.00 
  -12    7   11     -1.78      0.00 
  -11    7   11     -2.92      0.00 
  -10    7   11     -0.70      0.00 
   -9    7   11     -1.19      0.00 
   -8    7   11      1.52      0.00 
   -7    7   11      1.77      0.00 
   -6    7   11      0.56      0.00 
   -5    7   11      1.40      0.00 
   -4    7   11     -1.45      0.00 
   -3    7   11     -2.13      0.00 
   -2    7   11     -0.38      0.00 
   -1    7   11     -3.61      0.00 
    0    7   11      1.35      0.00 
    1    7   11     -2.82      0.00 
    2    7   11      0.21      0.00 
    3    7   11     -2.80      0.00 
    4    7   11     -1.03      0.00 
    5    7   11     -1.55      0.00 
    6    7   11     -0.44      0.00 
    7    7   11      1.69      0.00 
    8    7   11     -0.10      0.00 
    9    7   11      1.93      0.00 
   10    7   11     -0.66      0.00 
   11    7   11      0.14      0.00 
   12    7   11     -0.95      0.00 
   13    7   11     -1.34      0.00 
   14    7   11     -0.86      0.00 
   15    7   11     -1.04      0.00 
   16    7   11     -0.23      0.00 
   17    7   11      0.37      0.00 
   18    7   11      0.45      0.00 
  -19    8   11      0.04      0.00 
  -18    8   11      0.90      0.00 
  -17    8   11      0.36      0.00 
  -16    8   11      0.36      0.00 
  -15    8   11      0.07      0.00 
  -14    8   11     -2.08      0.00 
  -13    8   11     -0.83      0.00 
  -12    8   11     -3.20      0.00 
  -11    8   11     -0.73      0.00 
  -10    8   11     -2.28      0.00 
   -9    8   11      1.12      0.00 
   -8    8   11     -0.16      0.00 
   -7    8   11      1.32      0.00 
   -6    8   11      1.31      0.00 
   -5    8   11     -0.72      0.00 
   -4    8   11     -0.42      0.00 
   -3    8   11     -1.06      0.00 
   -2    8   11     -2.93      0.00 
   -1    8   11      0.55      0.00 
    0    8   11     -3.79      0.00 
    1    8   11      0.26      0.00 
    2    8   11     -3.98      0.00 
    3    8   11     -0.90      0.00 
    4    8   11     -3.12      0.00 
    5    8   11      0.19      0.00 
    6    8   11      0.11      0.00 
    7    8   11      1.05      0.00 
    8    8   11      1.95      0.00 
    9    8   11     -0.31      0.00 
   10    8   11      0.89      0.00 
   11    8   11     -1.54      0.00 
   12    8   11     -0.55      0.00 
   13    8   11     -1.08      0.00 
   14    8   11     -1.27      0.00 
   15    8   11     -0.22      0.00 
   16    8   11     -0.15      0.00 
   17    8   11      0.37      0.00 
   18    8   11      0.46      0.00 
  -18    9   11      0.06      0.00 
  -17    9   11      0.68      0.00 
  -16    9   11      0.03      0.00 
  -15    9   11     -1.01      0.00 
  -14    9   11     -0.23      0.00 
  -13    9   11     -2.98      0.00 
  -12    9   11     -0.28      0.00 
  -11    9   11     -2.84      0.00 
  -10    9   11      0.81      0.00 
   -9    9   11     -1.56      0.00 
   -8    9   11      1.72      0.00 
   -7    9   11      0.33      0.00 
   -6    9   11      0.42      0.00 
   -5    9   11      0.70      0.00 
   -4    9   11     -1.02      0.00 
   -3    9   11     -1.52      0.00 
   -2    9   11     -0.44      0.00 
   -1    9   11     -3.74      0.00 
    0    9   11     -0.06      0.00 
    1    9   11     -4.45      0.00 
    2    9   11     -0.98      0.00 
    3    9   11     -3.61      0.00 
    4    9   11      0.00      0.00 
    5    9   11     -1.01      0.00 
    6    9   11      1.91      0.00 
    7    9   11      1.19      0.00 
    8    9   11      1.05      0.00 
    9    9   11      0.87      0.00 
   10    9   11     -1.29      0.00 
   11    9   11     -0.02      0.00 
   12    9   11     -1.61      0.00 
   13    9   11     -0.62      0.00 
   14    9   11     -0.31      0.00 
   15    9   11     -0.43      0.00 
   16    9   11      0.47      0.00 
   17    9   11      0.42      0.00 
  -18   10   11      0.49      0.00 
  -17   10   11     -0.04      0.00 
  -16   10   11      0.01      0.00 
  -15   10   11     -0.14      0.00 
  -14   10   11     -1.95      0.00 
  -13   10   11      0.06      0.00 
  -12   10   11     -2.88      0.00 
  -11   10   11      0.67      0.00 
  -10   10   11     -2.27      0.00 
   -9   10   11      1.72      0.00 
   -8   10   11     -0.79      0.00 
   -7   10   11      1.49      0.00 
   -6   10   11      0.89      0.00 
   -5   10   11     -0.29      0.00 
   -4   10   11      0.10      0.00 
   -3   10   11     -1.14      0.00 
   -2   10   11     -2.81      0.00 
   -1   10   11     -0.73      0.00 
    0   10   11     -4.50      0.00 
    1   10   11     -0.89      0.00 
    2   10   11     -3.64      0.00 
    3   10   11     -0.39      0.00 
    4   10   11     -1.18      0.00 
    5   10   11      1.68      0.00 
    6   10   11      0.74      0.00 
    7   10   11      2.07      0.00 
    8   10   11      0.56      0.00 
    9   10   11     -0.07      0.00 
   10   10   11     -0.25      0.00 
   11   10   11     -1.55      0.00 
   12   10   11     -0.24      0.00 
   13   10   11     -0.66      0.00 
   14   10   11     -0.04      0.00 
   15   10   11      0.53      0.00 
   16   10   11      0.28      0.00 
   17   10   11      0.57      0.00 
  -18   11   11      0.04      0.00 
  -17   11   11      0.43      0.00 
  -16   11   11     -0.13      0.00 
  -15   11   11     -0.60      0.00 
  -14   11   11      0.03      0.00 
  -13   11   11     -2.15      0.00 
  -12   11   11      0.51      0.00 
  -11   11   11     -2.43      0.00 
  -10   11   11      1.37      0.00 
   -9   11   11     -1.49      0.00 
   -8   11   11      2.12      0.00 
   -7   11   11      0.36      0.00 
   -6   11   11      0.90      0.00 
   -5   11   11      1.18      0.00 
   -4   11   11     -1.23      0.00 
   -3   11   11     -1.16      0.00 
   -2   11   11     -1.63      0.00 
   -1   11   11     -3.92      0.00 
    0   11   11     -0.92      0.00 
    1   11   11     -3.66      0.00 
    2   11   11     -0.24      0.00 
    3   11   11     -1.10      0.00 
    4   11   11      1.11      0.00 
    5   11   11      0.85      0.00 
    6   11   11      1.95      0.00 
    7   11   11      0.62      0.00 
    8   11   11      0.85      0.00 
    9   11   11     -0.47      0.00 
   10   11   11     -0.73      0.00 
   11   11   11     -0.69      0.00 
   12   11   11     -0.74      0.00 
   13   11   11      0.11      0.00 
   14   11   11      0.36      0.00 
   15   11   11      0.51      0.00 
   16   11   11      0.78      0.00 
   17   11   11      0.32      0.00 
  -17   12   11      0.01      0.00 
  -16   12   11      0.34      0.00 
  -15   12   11     -0.11      0.00 
  -14   12   11     -0.90      0.00 
  -13   12   11      0.18      0.00 
  -12   12   11     -1.97      0.00 
  -11   12   11      0.78      0.00 
  -10   12   11     -1.70      0.00 
   -9   12   11      2.05      0.00 
   -8   12   11     -0.26      0.00 
   -7   12   11      2.17      0.00 
   -6   12   11      1.23      0.00 
   -5   12   11     -0.44      0.00 
   -4   12   11      0.42      0.00 
   -3   12   11     -2.37      0.00 
   -2   12   11     -2.44      0.00 
   -1   12   11     -1.47      0.00 
    0   12   11     -3.33      0.00 
    1   12   11      0.13      0.00 
    2   12   11     -1.22      0.00 
    3   12   11      1.09      0.00 
    4   12   11      0.96      0.00 
    5   12   11      1.40      0.00 
    6   12   11      0.96      0.00 
    7   12   11      0.76      0.00 
    8   12   11     -0.15      0.00 
    9   12   11     -0.19      0.00 
   10   12   11     -0.98      0.00 
   11   12   11     -0.40      0.00 
   12   12   11     -0.59      0.00 
   13   12   11      0.24      0.00 
   14   12   11      0.59      0.00 
   15   12   11      0.75      0.00 
   16   12   11      0.45      0.00 
  -17   13   11      0.69      0.00 
  -16   13   11     -0.08      0.00 
  -15   13   11      0.20      0.00 
  -14   13   11     -0.22      0.00 
  -13   13   11     -0.99      0.00 
  -12   13   11      0.10      0.00 
  -11   13   11     -1.39      0.00 
  -10   13   11      1.29      0.00 
   -9   13   11     -0.46      0.00 
   -8   13   11      2.77      0.00 
   -7   13   11      0.70      0.00 
   -6   13   11      1.17      0.00 
   -5   13   11      0.92      0.00 
   -4   13   11     -2.20      0.00 
   -3   13   11     -0.69      0.00 
   -2   13   11     -2.35      0.00 
   -1   13   11     -2.16      0.00 
    0   13   11      0.03      0.00 
    1   13   11     -1.18      0.00 
    2   13   11      1.47      0.00 
    3   13   11      0.77      0.00 
    4   13   11      1.23      0.00 
    5   13   11      1.14      0.00 
    6   13   11      0.23      0.00 
    7   13   11      0.29      0.00 
    8   13   11     -0.48      0.00 
    9   13   11     -0.46      0.00 
   10   13   11     -0.36      0.00 
   11   13   11     -1.07      0.00 
   12   13   11      0.24      0.00 
   13   13   11     -0.08      0.00 
   14   13   11      0.66      0.00 
   15   13   11      0.70      0.00 
   16   13   11      0.55      0.00 
  -16   14   11      0.79      0.00 
  -15   14   11     -0.36      0.00 
  -14   14   11     -0.04      0.00 
  -13   14   11     -0.46      0.00 
  -12   14   11     -0.69      0.00 
  -11   14   11      0.31      0.00 
  -10   14   11     -0.18      0.00 
   -9   14   11      2.19      0.00 
   -8   14   11      0.49      0.00 
   -7   14   11      2.53      0.00 
   -6   14   11      0.41      0.00 
   -5   14   11     -0.78      0.00 
   -4   14   11      0.07      0.00 
   -3   14   11     -2.71      0.00 
   -2   14   11     -0.58      0.00 
   -1   14   11     -0.67      0.00 
    0   14   11     -0.47      0.00 
    1   14   11      1.58      0.00 
    2   14   11      0.54      0.00 
    3   14   11      1.47      0.00 
    4   14   11      1.03      0.00 
    5   14   11     -0.01      0.00 
    6   14   11      0.46      0.00 
    7   14   11     -1.07      0.00 
    8   14   11      0.16      0.00 
    9   14   11     -0.97      0.00 
   10   14   11     -0.46      0.00 
   11   14   11     -0.09      0.00 
   12   14   11     -0.72      0.00 
   13   14   11      0.53      0.00 
   14   14   11      0.45      0.00 
   15   14   11      0.49      0.00 
  -15   15   11      0.46      0.00 
  -14   15   11     -0.71      0.00 
  -13   15   11     -0.09      0.00 
  -12   15   11     -0.36      0.00 
  -11   15   11      0.26      0.00 
  -10   15   11      0.99      0.00 
   -9   15   11      0.88      0.00 
   -8   15   11      2.45      0.00 
   -7   15   11      0.11      0.00 
   -6   15   11      0.91      0.00 
   -5   15   11     -0.42      0.00 
   -4   15   11     -1.91      0.00 
   -3   15   11      0.25      0.00 
   -2   15   11     -1.29      0.00 
   -1   15   11      0.71      0.00 
    0   15   11      1.11      0.00 
    1   15   11      0.76      0.00 
    2   15   11      1.68      0.00 
    3   15   11      0.73      0.00 
    4   15   11      0.20      0.00 
    5   15   11      0.41      0.00 
    6   15   11     -1.31      0.00 
    7   15   11      0.24      0.00 
    8   15   11     -1.66      0.00 
    9   15   11      0.40      0.00 
   10   15   11     -0.86      0.00 
   11   15   11     -0.30      0.00 
   12   15   11      0.10      0.00 
   13   15   11     -0.05      0.00 
   14   15   11      0.36      0.00 
  -15   16   11     -0.58      0.00 
  -14   16   11      0.12      0.00 
  -13   16   11     -0.57      0.00 
  -12   16   11      0.41      0.00 
  -11   16   11      0.22      0.00 
  -10   16   11      1.23      0.00 
   -9   16   11      1.28      0.00 
   -8   16   11      0.60      0.00 
   -7   16   11      1.34      0.00 
   -6   16   11     -0.93      0.00 
   -5   16   11     -0.58      0.00 
   -4   16   11     -0.16      0.00 
   -3   16   11     -1.16      0.00 
   -2   16   11      1.46      0.00 
   -1   16   11      0.45      0.00 
    0   16   11      1.48      0.00 
    1   16   11      1.47      0.00 
    2   16   11      0.60      0.00 
    3   16   11      0.58      0.00 
    4   16   11      0.17      0.00 
    5   16   11     -1.02      0.00 
    6   16   11      0.01      0.00 
    7   16   11     -1.84      0.00 
    8   16   11      0.45      0.00 
    9   16   11     -1.54      0.00 
   10   16   11      0.58      0.00 
   11   16   11     -0.58      0.00 
   12   16   11      0.05      0.00 
   13   16   11     -0.02      0.00 
   14   16   11      0.32      0.00 
  -14   17   11     -0.51      0.00 
  -13   17   11      0.23      0.00 
  -12   17   11      0.09      0.00 
  -11   17   11      1.02      0.00 
  -10   17   11      0.47      0.00 
   -9   17   11      1.12      0.00 
   -8   17   11      0.54      0.00 
   -7   17   11     -0.56      0.00 
   -6   17   11     -0.01      0.00 
   -5   17   11     -0.87      0.00 
   -4   17   11     -0.53      0.00 
   -3   17   11      1.24      0.00 
   -2   17   11      0.15      0.00 
   -1   17   11      2.15      0.00 
    0   17   11      0.91      0.00 
    1   17   11      0.99      0.00 
    2   17   11      0.69      0.00 
    3   17   11     -0.05      0.00 
    4   17   11     -0.47      0.00 
    5   17   11     -0.25      0.00 
    6   17   11     -1.41      0.00 
    7   17   11     -0.11      0.00 
    8   17   11     -1.62      0.00 
    9   17   11      0.63      0.00 
   10   17   11     -1.06      0.00 
   11   17   11      0.61      0.00 
   12   17   11     -0.49      0.00 
   13   17   11      0.24      0.00 
  -13   18   11      0.07      0.00 
  -12   18   11      0.51      0.00 
  -11   18   11      0.47      0.00 
  -10   18   11      0.94      0.00 
   -9   18   11     -0.07      0.00 
   -8   18   11      0.11      0.00 
   -7   18   11     -0.39      0.00 
   -6   18   11     -0.91      0.00 
   -5   18   11     -0.21      0.00 
   -4   18   11      0.53      0.00 
   -3   18   11      0.24      0.00 
   -2   18   11      2.20      0.00 
   -1   18   11      0.44      0.00 
    0   18   11      1.64      0.00 
    1   18   11      0.36      0.00 
    2   18   11      0.19      0.00 
    3   18   11     -0.15      0.00 
    4   18   11     -0.40      0.00 
    5   18   11     -0.79      0.00 
    6   18   11     -0.58      0.00 
    7   18   11     -1.12      0.00 
    8   18   11     -0.18      0.00 
    9   18   11     -1.04      0.00 
   10   18   11      0.65      0.00 
   11   18   11     -0.67      0.00 
   12   18   11      0.44      0.00 
  -12   19   11      0.52      0.00 
  -11   19   11      0.43      0.00 
  -10   19   11      0.12      0.00 
   -9   19   11      0.30      0.00 
   -8   19   11     -0.69      0.00 
   -7   19   11     -0.48      0.00 
   -6   19   11     -0.42      0.00 
   -5   19   11      0.01      0.00 
   -4   19   11      0.29      0.00 
   -3   19   11      1.68      0.00 
   -2   19   11      0.29      0.00 
   -1   19   11      1.92      0.00 
    0   19   11     -0.06      0.00 
    1   19   11      0.82      0.00 
    2   19   11     -0.29      0.00 
    3   19   11     -0.13      0.00 
    4   19   11     -0.55      0.00 
    5   19   11     -0.61      0.00 
    6   19   11     -0.55      0.00 
    7   19   11     -0.89      0.00 
    8   19   11     -0.60      0.00 
    9   19   11     -0.12      0.00 
   10   19   11     -0.51      0.00 
   11   19   11      0.48      0.00 
  -11   20   11      0.41      0.00 
  -10   20   11      0.15      0.00 
   -9   20   11     -0.37      0.00 
   -8   20   11     -0.12      0.00 
   -7   20   11     -0.61      0.00 
   -6   20   11     -0.18      0.00 
   -5   20   11      0.11      0.00 
   -4   20   11      0.93      0.00 
   -3   20   11      0.30      0.00 
   -2   20   11      1.61      0.00 
   -1   20   11     -0.22      0.00 
    0   20   11      1.20      0.00 
    1   20   11     -0.50      0.00 
    2   20   11      0.47      0.00 
    3   20   11     -0.72      0.00 
    4   20   11     -0.20      0.00 
    5   20   11     -0.48      0.00 
    6   20   11     -0.87      0.00 
    7   20   11     -0.18      0.00 
    8   20   11     -0.87      0.00 
    9   20   11     -0.20      0.00 
   10   20   11      0.07      0.00 
   -9   21   11      0.09      0.00 
   -8   21   11     -0.44      0.00 
   -7   21   11     -0.13      0.00 
   -6   21   11     -0.15      0.00 
   -5   21   11      0.22      0.00 
   -4   21   11      0.24      0.00 
   -3   21   11      0.92      0.00 
   -2   21   11     -0.14      0.00 
   -1   21   11      1.00      0.00 
    0   21   11     -0.44      0.00 
    1   21   11      0.84      0.00 
    2   21   11     -0.77      0.00 
    3   21   11      0.37      0.00 
    4   21   11     -0.82      0.00 
    5   21   11     -0.36      0.00 
    6   21   11     -0.17      0.00 
    7   21   11     -0.90      0.00 
    8   21   11      0.01      0.00 
   -7   22   11     -0.30      0.00 
   -6   22   11     -0.16      0.00 
   -5   22   11      0.04      0.00 
   -4   22   11      0.19      0.00 
   -3   22   11     -0.03      0.00 
   -2   22   11      0.50      0.00 
   -1   22   11     -0.24      0.00 
    0   22   11      0.73      0.00 
    1   22   11     -0.42      0.00 
    2   22   11      0.72      0.00 
    3   22   11     -0.93      0.00 
    4   22   11      0.12      0.00 
    5   22   11     -0.52      0.00 
    6   22   11     -0.50      0.00 
    7   22   11      0.00      0.00 
   -5   23   11     -0.28      0.00 
   -4   23   11     -0.03      0.00 
   -3   23   11      0.02      0.00 
   -2   23   11     -0.08      0.00 
   -1   23   11      0.38      0.00 
    0   23   11     -0.02      0.00 
    1   23   11      0.72      0.00 
    2   23   11     -0.55      0.00 
    3   23   11      0.39      0.00 
    4   23   11     -0.75      0.00 
  -20    0   12      0.35      0.00 
  -18    0   12      0.46      0.00 
  -16    0   12      0.06      0.00 
  -14    0   12     -1.14      0.00 
  -12    0   12     -1.52      0.00 
  -10    0   12      0.45      0.00 
   -8    0   12     -0.42      0.00 
   -6    0   12     -4.62      0.00 
   -4    0   12     -3.40      0.00 
   -2    0   12      4.65      0.00 
    0    0   12      7.67      0.00 
    2    0   12      2.28      0.00 
    4    0   12     -2.17      0.00 
    6    0   12     -3.99      0.00 
    8    0   12     -4.02      0.00 
   10    0   12     -0.81      0.00 
   12    0   12      1.32      0.00 
   14    0   12      0.55      0.00 
   16    0   12     -0.42      0.00 
   18    0   12     -0.94      0.00 
  -19    1   12      0.55      0.00 
  -18    1   12     -0.23      0.00 
  -17    1   12      0.29      0.00 
  -16    1   12     -0.49      0.00 
  -15    1   12     -0.49      0.00 
  -14    1   12     -0.62      0.00 
  -13    1   12     -1.46      0.00 
  -12    1   12     -0.13      0.00 
  -11    1   12     -0.25      0.00 
  -10    1   12      0.42      0.00 
   -9    1   12      0.75      0.00 
   -8    1   12     -0.53      0.00 
   -7    1   12     -2.62      0.00 
   -6    1   12     -1.08      0.00 
   -5    1   12     -4.82      0.00 
   -4    1   12      0.68      0.00 
   -3    1   12      0.76      0.00 
   -2    1   12      2.02      0.00 
   -1    1   12      7.33      0.00 
    0    1   12      0.84      0.00 
    1    1   12      5.03      0.00 
    2    1   12     -0.97      0.00 
    3    1   12     -0.61      0.00 
    4    1   12     -1.29      0.00 
    5    1   12     -2.94      0.00 
    6    1   12     -0.63      0.00 
    7    1   12     -3.89      0.00 
    8    1   12      0.73      0.00 
    9    1   12     -2.36      0.00 
   10    1   12      1.49      0.00 
   11    1   12      0.65      0.00 
   12    1   12      0.69      0.00 
   13    1   12      1.05      0.00 
   14    1   12     -0.01      0.00 
   15    1   12      0.04      0.00 
   16    1   12     -0.11      0.00 
   17    1   12     -0.73      0.00 
   18    1   12      0.04      0.00 
  -19    2   12     -0.27      0.00 
  -18    2   12      0.49      0.00 
  -17    2   12     -0.75      0.00 
  -16    2   12     -0.18      0.00 
  -15    2   12     -1.08      0.00 
  -14    2   12     -0.89      0.00 
  -13    2   12     -0.64      0.00 
  -12    2   12     -0.24      0.00 
  -11    2   12      0.54      0.00 
  -10    2   12      1.30      0.00 
   -9    2   12     -0.01      0.00 
   -8    2   12     -0.64      0.00 
   -7    2   12     -2.08      0.00 
   -6    2   12     -4.07      0.00 
   -5    2   12     -0.53      0.00 
   -4    2   12     -1.72      0.00 
   -3    2   12      3.02      0.00 
   -2    2   12      5.09      0.00 
   -1    2   12      2.85      0.00 
    0    2   12      6.27      0.00 
    1    2   12     -0.52      0.00 
    2    2   12      1.08      0.00 
    3    2   12     -2.24      0.00 
    4    2   12     -1.88      0.00 
    5    2   12     -1.69      0.00 
    6    2   12     -2.34      0.00 
    7    2   12     -0.03      0.00 
    8    2   12     -2.32      0.00 
    9    2   12      2.27      0.00 
   10    2   12     -0.45      0.00 
   11    2   12      2.06      0.00 
   12    2   12      0.94      0.00 
   13    2   12      0.45      0.00 
   14    2   12      0.53      0.00 
   15    2   12     -0.16      0.00 
   16    2   12     -0.30      0.00 
   17    2   12     -0.12      0.00 
   18    2   12     -0.90      0.00 
  -19    3   12      0.62      0.00 
  -18    3   12     -0.77      0.00 
  -17    3   12      0.03      0.00 
  -16    3   12     -1.37      0.00 
  -15    3   12     -0.56      0.00 
  -14    3   12     -0.94      0.00 
  -13    3   12      0.12      0.00 
  -12    3   12      0.32      0.00 
  -11    3   12      1.91      0.00 
  -10    3   12      0.57      0.00 
   -9    3   12      1.06      0.00 
   -8    3   12     -2.02      0.00 
   -7    3   12     -2.56      0.00 
   -6    3   12     -2.29      0.00 
   -5    3   12     -2.51      0.00 
   -4    3   12      2.27      0.00 
   -3    3   12      2.84      0.00 
   -2    3   12      4.38      0.00 
   -1    3   12      6.02      0.00 
    0    3   12      1.07      0.00 
    1    3   12      2.49      0.00 
    2    3   12     -2.18      0.00 
    3    3   12     -1.21      0.00 
    4    3   12     -2.11      0.00 
    5    3   12     -1.07      0.00 
    6    3   12     -1.08      0.00 
    7    3   12     -0.72      0.00 
    8    3   12      1.33      0.00 
    9    3   12     -0.54      0.00 
   10    3   12      2.92      0.00 
   11    3   12      0.30      0.00 
   12    3   12      1.40      0.00 
   13    3   12      0.63      0.00 
   14    3   12      0.15      0.00
[truncated: 274,206 more chars]
